# Supplementary material for: Application and discoveries of metabolomics and proteomics in the study of female infertility
Source: Front Endocrinol (Lausanne). 2024 Jan 10;14:1315099. doi: 10.3389/fendo.2023.1315099 (PMC10810415; doi:10.3389/fendo.2023.1315099)
Supplement: Supplementary file 1 [file Table_1.xlsx]

## Sheet: All protein results
id.exposure	id.outcome	outcome	exposure	method	nsnp	b	se	pval	lo_ci	up_ci	or	or_lci95	or_uci95	F
prot-a-10	finn-b-N14_FEMALEINFERT	Female infertility || id:finn-b-N14_FEMALEINFERT	Histo-blood group ABO system transferase || id:prot-a-10	Inverse variance weighted	2	0.164968	0.18195	0.364582	-0.191654	0.521591	1.17936	0.825592	1.68471	0.822047
prot-a-1005	finn-b-N14_FEMALEINFERT	Female infertility || id:finn-b-N14_FEMALEINFERT	Coagulation factor Xa || id:prot-a-1005	Inverse variance weighted	5	0.0106666	0.0597967	0.858424	-0.106535	0.127868	1.01072	0.898944	1.1364	0.0318196
prot-a-1006	finn-b-N14_FEMALEINFERT	Female infertility || id:finn-b-N14_FEMALEINFERT	Coagulation Factor X || id:prot-a-1006	Inverse variance weighted	2	0.0664064	0.0586536	0.25756	-0.0485548	0.181367	1.06866	0.952605	1.19886	1.28183
prot-a-1027	finn-b-N14_FEMALEINFERT	Female infertility || id:finn-b-N14_FEMALEINFERT	Protein FAM163A || id:prot-a-1027	Inverse variance weighted	3	-0.071634	0.0399686	0.073092	-0.149972	0.00670449	0.930872	0.860732	1.00673	3.21218
prot-a-103	finn-b-N14_FEMALEINFERT	Female infertility || id:finn-b-N14_FEMALEINFERT	Ankyrin repeat domain-containing protein 46 || id:prot-a-103	Inverse variance weighted	2	-0.0183069	0.0749744	0.807095	-0.165257	0.128643	0.98186	0.847676	1.13728	0.0596215
prot-a-1037	finn-b-N14_FEMALEINFERT	Female infertility || id:finn-b-N14_FEMALEINFERT	Protein FAM177A1 || id:prot-a-1037	Inverse variance weighted	3	-0.0827431	0.0775142	0.285766	-0.234671	0.0691848	0.920588	0.790831	1.07163	1.13946
prot-a-1038	finn-b-N14_FEMALEINFERT	Female infertility || id:finn-b-N14_FEMALEINFERT	Protein FAM189A2 || id:prot-a-1038	Inverse variance weighted	3	-0.00264919	0.0566271	0.962686	-0.113638	0.10834	0.997354	0.892581	1.11443	0.00218865
prot-a-1045	finn-b-N14_FEMALEINFERT	Female infertility || id:finn-b-N14_FEMALEINFERT	Pseudokinase FAM20A || id:prot-a-1045	Inverse variance weighted	3	0.0192487	0.0637934	0.762854	-0.105786	0.144284	1.01944	0.899617	1.15521	0.0910441
prot-a-1046	finn-b-N14_FEMALEINFERT	Female infertility || id:finn-b-N14_FEMALEINFERT	Glycosaminoglycan xylosylkinase || id:prot-a-1046	Inverse variance weighted	3	0.0924329	0.132487	0.48538	-0.167242	0.352107	1.09684	0.845995	1.42206	0.486751
prot-a-1049	finn-b-N14_FEMALEINFERT	Female infertility || id:finn-b-N14_FEMALEINFERT	Protein FAM3B || id:prot-a-1049	Inverse variance weighted	2	0.116677	0.0994539	0.240727	-0.0782531	0.311606	1.12376	0.92473	1.36562	1.37633
prot-a-105	finn-b-N14_FEMALEINFERT	Female infertility || id:finn-b-N14_FEMALEINFERT	Acidic leucine-rich nuclear phosphoprotein 32 family member B || id:prot-a-105	Inverse variance weighted	2	-0.0412327	0.0782757	0.598359	-0.194653	0.112188	0.959606	0.82312	1.11872	0.277478
prot-a-1050	finn-b-N14_FEMALEINFERT	Female infertility || id:finn-b-N14_FEMALEINFERT	Protein FAM3B || id:prot-a-1050	Inverse variance weighted	4	0.0471754	0.0696935	0.498471	-0.0894239	0.183775	1.04831	0.914458	1.20174	0.45819
prot-a-1051	finn-b-N14_FEMALEINFERT	Female infertility || id:finn-b-N14_FEMALEINFERT	Protein FAM3D || id:prot-a-1051	Inverse variance weighted	3	0.0454966	0.0700134	0.515804	-0.0917297	0.182723	1.04655	0.912352	1.20048	0.422275
prot-a-1054	finn-b-N14_FEMALEINFERT	Female infertility || id:finn-b-N14_FEMALEINFERT	Prolyl endopeptidase FAP || id:prot-a-1054	Inverse variance weighted	2	0.0167085	0.0807634	0.836102	-0.141588	0.175005	1.01685	0.867979	1.19125	0.0428001
prot-a-1072	finn-b-N14_FEMALEINFERT	Female infertility || id:finn-b-N14_FEMALEINFERT	Low affinity immunoglobulin epsilon Fc receptor || id:prot-a-1072	Inverse variance weighted	3	-0.0835955	0.0453911	0.065523	-0.172562	0.00537099	0.919803	0.841506	1.00539	3.39176
prot-a-1074	finn-b-N14_FEMALEINFERT	Female infertility || id:finn-b-N14_FEMALEINFERT	Low affinity immunoglobulin gamma Fc region receptor II-a || id:prot-a-1074	Inverse variance weighted	2	-0.0143049	0.0150185	0.340848	-0.0437411	0.0151313	0.985797	0.957202	1.01525	0.907237
prot-a-1075	finn-b-N14_FEMALEINFERT	Female infertility || id:finn-b-N14_FEMALEINFERT	Low affinity immunoglobulin gamma Fc region receptor II-b || id:prot-a-1075	Inverse variance weighted	3	0.00100607	0.0175753	0.954351	-0.0334414	0.0354536	1.00101	0.967112	1.03609	0.0032768
prot-a-1076	finn-b-N14_FEMALEINFERT	Female infertility || id:finn-b-N14_FEMALEINFERT	Low affinity immunoglobulin gamma Fc region receptor III-B || id:prot-a-1076	Inverse variance weighted	3	-0.010245	0.042928	0.811373	-0.0943839	0.0738939	0.989807	0.909933	1.07669	0.056956
prot-a-1077	finn-b-N14_FEMALEINFERT	Female infertility || id:finn-b-N14_FEMALEINFERT	Ficolin-1 || id:prot-a-1077	Inverse variance weighted	2	0.0372945	0.0526799	0.47898	-0.0659582	0.140547	1.038	0.93617	1.1509	0.501185
prot-a-1078	finn-b-N14_FEMALEINFERT	Female infertility || id:finn-b-N14_FEMALEINFERT	Ficolin-2 || id:prot-a-1078	Inverse variance weighted	3	-0.0284092	0.0365821	0.437402	-0.10011	0.0432917	0.971991	0.904738	1.04424	0.60309
prot-a-1081	finn-b-N14_FEMALEINFERT	Female infertility || id:finn-b-N14_FEMALEINFERT	Fc receptor-like protein 3 || id:prot-a-1081	Inverse variance weighted	2	-0.0149273	0.0348664	0.668557	-0.0832655	0.0534108	0.985184	0.920107	1.05486	0.183295
prot-a-1084	finn-b-N14_FEMALEINFERT	Female infertility || id:finn-b-N14_FEMALEINFERT	Fc receptor-like protein 6 || id:prot-a-1084	Inverse variance weighted	2	0.0161443	0.09268	0.861713	-0.165509	0.197797	1.01628	0.847463	1.21872	0.0303435
prot-a-1088	finn-b-N14_FEMALEINFERT	Female infertility || id:finn-b-N14_FEMALEINFERT	Fibroblast growth factor 1 || id:prot-a-1088	Inverse variance weighted	2	0.0956832	0.105539	0.364612	-0.111174	0.30254	1.10041	0.894783	1.35329	0.821945
prot-a-1097	finn-b-N14_FEMALEINFERT	Female infertility || id:finn-b-N14_FEMALEINFERT	Fibroblast growth factor 7 || id:prot-a-1097	Inverse variance weighted	4	0.0597857	0.0663009	0.367199	-0.070164	0.189736	1.06161	0.932241	1.20893	0.813123
prot-a-1099	finn-b-N14_FEMALEINFERT	Female infertility || id:finn-b-N14_FEMALEINFERT	Fibroblast growth factor 8 isoform B || id:prot-a-1099	Inverse variance weighted	2	0.0170353	0.0965814	0.859993	-0.172264	0.206335	1.01718	0.841757	1.22916	0.0311108
prot-a-110	finn-b-N14_FEMALEINFERT	Female infertility || id:finn-b-N14_FEMALEINFERT	Annexin A9 || id:prot-a-110	Inverse variance weighted	2	0.137898	0.105972	0.193167	-0.0698072	0.345603	1.14786	0.932574	1.41284	1.6933
prot-a-1103	finn-b-N14_FEMALEINFERT	Female infertility || id:finn-b-N14_FEMALEINFERT	Fibroblast growth factor receptor 3 || id:prot-a-1103	Inverse variance weighted	2	0.0623557	0.0982949	0.525837	-0.130302	0.255014	1.06434	0.87783	1.29048	0.402431
prot-a-1107	finn-b-N14_FEMALEINFERT	Female infertility || id:finn-b-N14_FEMALEINFERT	Bis(5'-adenosyl)-triphosphatase || id:prot-a-1107	Inverse variance weighted	2	-0.0524078	0.0603856	0.385457	-0.170764	0.0659481	0.948942	0.843021	1.06817	0.753224
prot-a-1110	finn-b-N14_FEMALEINFERT	Female infertility || id:finn-b-N14_FEMALEINFERT	Vascular endothelial growth factor D || id:prot-a-1110	Inverse variance weighted	2	0.0712731	0.0781745	0.361918	-0.081949	0.224495	1.07387	0.921319	1.25169	0.831228
prot-a-1112	finn-b-N14_FEMALEINFERT	Female infertility || id:finn-b-N14_FEMALEINFERT	Four-jointed box protein 1 || id:prot-a-1112	Inverse variance weighted	3	0.0738497	0.061526	0.230023	-0.0467412	0.194441	1.07664	0.954334	1.21463	1.44072
prot-a-1115	finn-b-N14_FEMALEINFERT	Female infertility || id:finn-b-N14_FEMALEINFERT	Inactive peptidyl-prolyl cis-trans isomerase FKBP6 || id:prot-a-1115	Inverse variance weighted	3	-0.0225996	0.047247	0.632417	-0.115204	0.0700046	0.977654	0.891185	1.07251	0.228798
prot-a-1116	finn-b-N14_FEMALEINFERT	Female infertility || id:finn-b-N14_FEMALEINFERT	Peptidyl-prolyl cis-trans isomerase FKBP7 || id:prot-a-1116	Inverse variance weighted	2	-0.0388569	0.0428484	0.364489	-0.12284	0.045126	0.961888	0.884405	1.04616	0.822369
prot-a-1117	finn-b-N14_FEMALEINFERT	Female infertility || id:finn-b-N14_FEMALEINFERT	Filamin-A || id:prot-a-1117	Inverse variance weighted	3	-0.0645415	0.0729785	0.376485	-0.207579	0.0784963	0.937497	0.812549	1.08166	0.782148
prot-a-112	finn-b-N14_FEMALEINFERT	Female infertility || id:finn-b-N14_FEMALEINFERT	AP-4 complex subunit mu-1 || id:prot-a-112	Inverse variance weighted	5	-0.0575094	0.0490754	0.241254	-0.153697	0.0386784	0.944113	0.857532	1.03944	1.37325
prot-a-1124	finn-b-N14_FEMALEINFERT	Female infertility || id:finn-b-N14_FEMALEINFERT	Leucine-rich repeat transmembrane protein FLRT3 || id:prot-a-1124	Inverse variance weighted	2	0.0246168	0.0620795	0.69171	-0.0970591	0.146293	1.02492	0.907502	1.15753	0.157241
prot-a-1126	finn-b-N14_FEMALEINFERT	Female infertility || id:finn-b-N14_FEMALEINFERT	Receptor-type tyrosine-protein kinase FLT3 || id:prot-a-1126	Inverse variance weighted	3	0.0395183	0.052416	0.450888	-0.0632171	0.142254	1.04031	0.93874	1.15287	0.568419
prot-a-1129	finn-b-N14_FEMALEINFERT	Female infertility || id:finn-b-N14_FEMALEINFERT	Vascular endothelial growth factor receptor 3 || id:prot-a-1129	Inverse variance weighted	4	-0.0668726	0.0213349	0.00172194	-0.108689	-0.0250562	0.935314	0.897009	0.975255	9.82459
prot-a-1134	finn-b-N14_FEMALEINFERT	Female infertility || id:finn-b-N14_FEMALEINFERT	Glutamate carboxypeptidase 2 || id:prot-a-1134	Inverse variance weighted	2	0.0123086	0.0501167	0.805993	-0.0859201	0.110537	1.01238	0.917668	1.11688	0.0603188
prot-a-1137	finn-b-N14_FEMALEINFERT	Female infertility || id:finn-b-N14_FEMALEINFERT	Forkhead box protein J2 || id:prot-a-1137	Inverse variance weighted	2	0.0362244	0.0583039	0.5344	-0.0780512	0.1505	1.03689	0.924917	1.16242	0.386018
prot-a-114	finn-b-N14_FEMALEINFERT	Female infertility || id:finn-b-N14_FEMALEINFERT	Amyloid beta A4 precursor protein-binding family B member 1 || id:prot-a-114	Inverse variance weighted	2	-0.114618	0.178721	0.521311	-0.464911	0.235674	0.891706	0.628191	1.26576	0.4113
prot-a-1140	finn-b-N14_FEMALEINFERT	Female infertility || id:finn-b-N14_FEMALEINFERT	Secreted frizzled-related protein 3 || id:prot-a-1140	Inverse variance weighted	2	0.0370819	0.0509282	0.466539	-0.0627374	0.136901	1.03778	0.93919	1.14671	0.53016
prot-a-1141	finn-b-N14_FEMALEINFERT	Female infertility || id:finn-b-N14_FEMALEINFERT	Secreted frizzled-related protein 3 || id:prot-a-1141	Inverse variance weighted	2	0.00795814	0.0549546	0.884858	-0.0997528	0.115669	1.00799	0.905061	1.12262	0.0209708
prot-a-1143	finn-b-N14_FEMALEINFERT	Female infertility || id:finn-b-N14_FEMALEINFERT	Follistatin-related protein 1 || id:prot-a-1143	Inverse variance weighted	2	0.02849	0.0759953	0.707741	-0.120461	0.177441	1.0289	0.886512	1.19416	0.140543
prot-a-1148	finn-b-N14_FEMALEINFERT	Female infertility || id:finn-b-N14_FEMALEINFERT	Ferritin || id:prot-a-1148	Inverse variance weighted	3	0.00260423	0.0381161	0.945528	-0.0721034	0.0773119	1.00261	0.930435	1.08038	0.0046681
prot-a-1150	finn-b-N14_FEMALEINFERT	Female infertility || id:finn-b-N14_FEMALEINFERT	Furin || id:prot-a-1150	Inverse variance weighted	2	0.148218	0.0507757	0.00351076	0.0486975	0.247738	1.15977	1.0499	1.28112	8.52098
prot-a-1152	finn-b-N14_FEMALEINFERT	Female infertility || id:finn-b-N14_FEMALEINFERT	Galactoside 3(4)-L-fucosyltransferase || id:prot-a-1152	Inverse variance weighted	2	0.000666017	0.059619	0.991087	-0.116187	0.117519	1.00067	0.890309	1.1247	0.000124796
prot-a-1153	finn-b-N14_FEMALEINFERT	Female infertility || id:finn-b-N14_FEMALEINFERT	Alpha-(1,3)-fucosyltransferase 5 || id:prot-a-1153	Inverse variance weighted	3	0.00331124	0.0336258	0.921557	-0.0625953	0.0692178	1.00332	0.939324	1.07167	0.00969698
prot-a-1154	finn-b-N14_FEMALEINFERT	Female infertility || id:finn-b-N14_FEMALEINFERT	Alpha-(1,6)-fucosyltransferase || id:prot-a-1154	Inverse variance weighted	3	0.0112608	0.0223251	0.613979	-0.0324964	0.0550181	1.01132	0.968026	1.05656	0.254421
prot-a-1155	finn-b-N14_FEMALEINFERT	Female infertility || id:finn-b-N14_FEMALEINFERT	Alpha-(1,3)-fucosyltransferase 9 || id:prot-a-1155	Inverse variance weighted	2	0.038249	0.0331551	0.248648	-0.026735	0.103233	1.03899	0.973619	1.10875	1.33088
prot-a-1166	finn-b-N14_FEMALEINFERT	Female infertility || id:finn-b-N14_FEMALEINFERT	Galanin peptides || id:prot-a-1166	Inverse variance weighted	3	0.0386012	0.0622784	0.535378	-0.0834644	0.160667	1.03936	0.919924	1.17429	0.384174
prot-a-1170	finn-b-N14_FEMALEINFERT	Female infertility || id:finn-b-N14_FEMALEINFERT	Polypeptide N-acetylgalactosaminyltransferase 1 || id:prot-a-1170	Inverse variance weighted	3	-0.00505677	0.0693268	0.941853	-0.140937	0.130824	0.994956	0.868544	1.13977	0.00532041
prot-a-1174	finn-b-N14_FEMALEINFERT	Female infertility || id:finn-b-N14_FEMALEINFERT	Galanin-like peptide || id:prot-a-1174	Inverse variance weighted	4	-0.0333905	0.0873781	0.702359	-0.204652	0.13787	0.967161	0.814931	1.14783	0.14603
prot-a-1178	finn-b-N14_FEMALEINFERT	Female infertility || id:finn-b-N14_FEMALEINFERT	Guanylate-binding protein 6 || id:prot-a-1178	Inverse variance weighted	3	-0.035514	0.0461671	0.441746	-0.126002	0.0549736	0.965109	0.881614	1.05651	0.591742
prot-a-1188	finn-b-N14_FEMALEINFERT	Female infertility || id:finn-b-N14_FEMALEINFERT	Beta-1,3-galactosyl-O-glycosyl-glycoprotein beta-1,6-N-acetylglucosaminyltransferase 4 || id:prot-a-1188	Inverse variance weighted	2	-0.0144703	0.0836378	0.862642	-0.1784	0.14946	0.985634	0.836607	1.16121	0.0299329
prot-a-1194	finn-b-N14_FEMALEINFERT	Female infertility || id:finn-b-N14_FEMALEINFERT	Growth/differentiation factor 11/8 || id:prot-a-1194	Inverse variance weighted	3	0.0311108	0.0714523	0.663268	-0.108936	0.171157	1.0316	0.896788	1.18668	0.189578
prot-a-1195	finn-b-N14_FEMALEINFERT	Female infertility || id:finn-b-N14_FEMALEINFERT	Growth/differentiation factor 15 || id:prot-a-1195	Inverse variance weighted	2	0.00406041	0.0369055	0.912392	-0.0682743	0.0763951	1.00407	0.934004	1.07939	0.0121048
prot-a-1196	finn-b-N14_FEMALEINFERT	Female infertility || id:finn-b-N14_FEMALEINFERT	Growth/differentiation factor 5 || id:prot-a-1196	Inverse variance weighted	2	-0.0318066	0.0224159	0.15592	-0.0757418	0.0121286	0.968694	0.927056	1.0122	2.01335
prot-a-1199	finn-b-N14_FEMALEINFERT	Female infertility || id:finn-b-N14_FEMALEINFERT	GTP-binding protein GEM || id:prot-a-1199	Inverse variance weighted	2	-0.0388193	0.0388559	0.317766	-0.114977	0.0373383	0.961924	0.891387	1.03804	0.998117
prot-a-120	finn-b-N14_FEMALEINFERT	Female infertility || id:finn-b-N14_FEMALEINFERT	Serum amyloid P-component || id:prot-a-120	Inverse variance weighted	2	0.0362028	0.050582	0.474162	-0.062938	0.135344	1.03687	0.939002	1.14493	0.512261
prot-a-1202	finn-b-N14_FEMALEINFERT	Female infertility || id:finn-b-N14_FEMALEINFERT	GDNF family receptor alpha-2 || id:prot-a-1202	Inverse variance weighted	2	0.0553615	0.139515	0.691505	-0.218089	0.328812	1.05692	0.804054	1.38932	0.157461
prot-a-1204	finn-b-N14_FEMALEINFERT	Female infertility || id:finn-b-N14_FEMALEINFERT	GDNF family receptor alpha-like || id:prot-a-1204	Inverse variance weighted	3	-0.0404865	0.098506	0.681069	-0.233558	0.152585	0.960322	0.791711	1.16484	0.168925
prot-a-1207	finn-b-N14_FEMALEINFERT	Female infertility || id:finn-b-N14_FEMALEINFERT	Gamma-glutamyl hydrolase || id:prot-a-1207	Inverse variance weighted	2	-0.0528594	0.0443838	0.233669	-0.139852	0.0341329	0.948513	0.869487	1.03472	1.41839
prot-a-1213	finn-b-N14_FEMALEINFERT	Female infertility || id:finn-b-N14_FEMALEINFERT	Gap junction alpha-1 protein || id:prot-a-1213	Inverse variance weighted	2	0.0771335	0.0756366	0.307828	-0.0711143	0.225381	1.08019	0.931355	1.2528	1.03997
prot-a-1216	finn-b-N14_FEMALEINFERT	Female infertility || id:finn-b-N14_FEMALEINFERT	D-glucuronyl C5-epimerase || id:prot-a-1216	Inverse variance weighted	2	0.00551584	0.0738323	0.940447	-0.139195	0.150227	1.00553	0.870058	1.1621	0.00558125
prot-a-122	finn-b-N14_FEMALEINFERT	Female infertility || id:finn-b-N14_FEMALEINFERT	Amyloid-like protein 2 || id:prot-a-122	Inverse variance weighted	2	-0.0149251	0.0738201	0.839774	-0.159612	0.129762	0.985186	0.852474	1.13856	0.0408777
prot-a-1220	finn-b-N14_FEMALEINFERT	Female infertility || id:finn-b-N14_FEMALEINFERT	Glutaredoxin-2, mitochondrial || id:prot-a-1220	Inverse variance weighted	2	-0.0537428	0.0522904	0.304056	-0.156232	0.0487465	0.947676	0.855361	1.04995	1.05632
prot-a-1223	finn-b-N14_FEMALEINFERT	Female infertility || id:finn-b-N14_FEMALEINFERT	Glycolipid transfer protein domain-containing protein 2 || id:prot-a-1223	Inverse variance weighted	3	-0.0337788	0.0623293	0.58786	-0.155944	0.0883867	0.966785	0.855607	1.09241	0.293699
prot-a-1226	finn-b-N14_FEMALEINFERT	Female infertility || id:finn-b-N14_FEMALEINFERT	Guanine nucleotide-binding protein G(k) subunit alpha || id:prot-a-1226	Inverse variance weighted	2	-0.0476681	0.0451777	0.291369	-0.136216	0.0408803	0.95345	0.872654	1.04173	1.11329
prot-a-1228	finn-b-N14_FEMALEINFERT	Female infertility || id:finn-b-N14_FEMALEINFERT	Granulysin || id:prot-a-1228	Inverse variance weighted	5	0.0229638	0.0253442	0.364895	-0.0267108	0.0726384	1.02323	0.973643	1.07534	0.820976
prot-a-1231	finn-b-N14_FEMALEINFERT	Female infertility || id:finn-b-N14_FEMALEINFERT	Glucosamine 6-phosphate N-acetyltransferase || id:prot-a-1231	Inverse variance weighted	2	-0.0242508	0.0564676	0.667585	-0.134927	0.0864257	0.976041	0.873779	1.09027	0.18444
prot-a-1233	finn-b-N14_FEMALEINFERT	Female infertility || id:finn-b-N14_FEMALEINFERT	Progonadoliberin-1 || id:prot-a-1233	Inverse variance weighted	2	-0.0907452	0.0621847	0.144487	-0.212627	0.0311368	0.91325	0.808457	1.03163	2.12951
prot-a-1238	finn-b-N14_FEMALEINFERT	Female infertility || id:finn-b-N14_FEMALEINFERT	Golgi membrane protein 1 || id:prot-a-1238	Inverse variance weighted	2	0.0736222	0.136555	0.58979	-0.194025	0.341269	1.0764	0.823637	1.40673	0.290673
prot-a-1239	finn-b-N14_FEMALEINFERT	Female infertility || id:finn-b-N14_FEMALEINFERT	RAB6-interacting golgin || id:prot-a-1239	Inverse variance weighted	2	0.128207	0.0791843	0.105428	-0.0269947	0.283408	1.13679	0.973366	1.32765	2.62145
prot-a-124	finn-b-N14_FEMALEINFERT	Female infertility || id:finn-b-N14_FEMALEINFERT	Adipocyte plasma membrane-associated protein || id:prot-a-124	Inverse variance weighted	2	0.00979587	0.0956919	0.918464	-0.17776	0.197352	1.00984	0.837143	1.21817	0.0104794
prot-a-1241	finn-b-N14_FEMALEINFERT	Female infertility || id:finn-b-N14_FEMALEINFERT	Aspartate aminotransferase, cytoplasmic || id:prot-a-1241	Inverse variance weighted	2	0.0614397	0.0611434	0.314971	-0.0584013	0.181281	1.06337	0.943271	1.19875	1.00972
prot-a-1242	finn-b-N14_FEMALEINFERT	Female infertility || id:finn-b-N14_FEMALEINFERT	Platelet glycoprotein Ib alpha chain || id:prot-a-1242	Inverse variance weighted	2	-0.024581	0.0715307	0.731115	-0.164781	0.115619	0.975719	0.848079	1.12257	0.118091
prot-a-1245	finn-b-N14_FEMALEINFERT	Female infertility || id:finn-b-N14_FEMALEINFERT	Glypican-1 || id:prot-a-1245	Inverse variance weighted	2	-0.0806787	0.0575782	0.161153	-0.193532	0.0321745	0.92249	0.824044	1.0327	1.96337
prot-a-1246	finn-b-N14_FEMALEINFERT	Female infertility || id:finn-b-N14_FEMALEINFERT	Glypican-3 || id:prot-a-1246	Inverse variance weighted	2	-0.0667718	0.12888	0.604393	-0.319376	0.185833	0.935409	0.726602	1.20422	0.268421
prot-a-1249	finn-b-N14_FEMALEINFERT	Female infertility || id:finn-b-N14_FEMALEINFERT	Glycerophosphocholine phosphodiesterase GPCPD1 || id:prot-a-1249	Inverse variance weighted	2	-0.171161	0.0916157	0.0617278	-0.350727	0.00840611	0.842686	0.704176	1.00844	3.49034
prot-a-1250	finn-b-N14_FEMALEINFERT	Female infertility || id:finn-b-N14_FEMALEINFERT	Glycerol-3-phosphate dehydrogenase 1-like protein || id:prot-a-1250	Inverse variance weighted	3	-0.0310827	0.0413194	0.451899	-0.112069	0.0499034	0.969395	0.893983	1.05117	0.565885
prot-a-1255	finn-b-N14_FEMALEINFERT	Female infertility || id:finn-b-N14_FEMALEINFERT	Transmembrane glycoprotein NMB || id:prot-a-1255	Inverse variance weighted	2	0.0132884	0.0882574	0.88032	-0.159696	0.186273	1.01338	0.852403	1.20475	0.0226695
prot-a-1256	finn-b-N14_FEMALEINFERT	Female infertility || id:finn-b-N14_FEMALEINFERT	Transmembrane glycoprotein NMB || id:prot-a-1256	Inverse variance weighted	2	0.0141575	0.0940076	0.880292	-0.170097	0.198412	1.01426	0.843583	1.21947	0.0226801
prot-a-1257	finn-b-N14_FEMALEINFERT	Female infertility || id:finn-b-N14_FEMALEINFERT	Transmembrane glycoprotein NMB || id:prot-a-1257	Inverse variance weighted	2	0.0442261	0.0851194	0.603358	-0.122608	0.21106	1.04522	0.88461	1.23499	0.269961
prot-a-1258	finn-b-N14_FEMALEINFERT	Female infertility || id:finn-b-N14_FEMALEINFERT	Transmembrane glycoprotein NMB || id:prot-a-1258	Inverse variance weighted	3	-0.0503249	0.0407007	0.216287	-0.130098	0.0294485	0.95092	0.878009	1.02989	1.52884
prot-a-1266	finn-b-N14_FEMALEINFERT	Female infertility || id:finn-b-N14_FEMALEINFERT	GRAM domain-containing protein 1C || id:prot-a-1266	Inverse variance weighted	2	0.133083	0.0420555	0.00155375	0.0506539	0.215512	1.14234	1.05196	1.2405	10.0138
prot-a-1267	finn-b-N14_FEMALEINFERT	Female infertility || id:finn-b-N14_FEMALEINFERT	GRAM domain-containing protein 1C || id:prot-a-1267	Inverse variance weighted	2	0.0930451	0.0294455	0.00157819	0.0353319	0.150758	1.09751	1.03596	1.16272	9.98502
prot-a-1272	finn-b-N14_FEMALEINFERT	Female infertility || id:finn-b-N14_FEMALEINFERT	Growth factor receptor-bound protein 7 || id:prot-a-1272	Inverse variance weighted	3	-0.0490919	0.0661815	0.458223	-0.178808	0.0806238	0.952094	0.836267	1.08396	0.550233
prot-a-1276	finn-b-N14_FEMALEINFERT	Female infertility || id:finn-b-N14_FEMALEINFERT	Glutamate receptor ionotropic, delta-2 || id:prot-a-1276	Inverse variance weighted	3	-0.0550861	0.0597713	0.356729	-0.172238	0.0620656	0.946404	0.841779	1.06403	0.849374
prot-a-1277	finn-b-N14_FEMALEINFERT	Female infertility || id:finn-b-N14_FEMALEINFERT	Granulins || id:prot-a-1277	Inverse variance weighted	4	0.025263	0.0334304	0.449835	-0.0402605	0.0907865	1.02558	0.960539	1.09504	0.571067
prot-a-1280	finn-b-N14_FEMALEINFERT	Female infertility || id:finn-b-N14_FEMALEINFERT	Gastrin-releasing peptide || id:prot-a-1280	Inverse variance weighted	2	-0.0633766	0.0786449	0.420325	-0.217521	0.0907674	0.93859	0.804511	1.09501	0.649406
prot-a-1283	finn-b-N14_FEMALEINFERT	Female infertility || id:finn-b-N14_FEMALEINFERT	Glutathione S-transferase A1 || id:prot-a-1283	Inverse variance weighted	2	0.103188	0.0419519	0.0139063	0.0209623	0.185414	1.1087	1.02118	1.20372	6.04999
prot-a-1285	finn-b-N14_FEMALEINFERT	Female infertility || id:finn-b-N14_FEMALEINFERT	Glutathione S-transferase A4 || id:prot-a-1285	Inverse variance weighted	2	0.0108993	0.0645387	0.865891	-0.115597	0.137395	1.01096	0.890834	1.14728	0.0285203
prot-a-1287	finn-b-N14_FEMALEINFERT	Female infertility || id:finn-b-N14_FEMALEINFERT	Glutathione S-transferase Mu 1 || id:prot-a-1287	Inverse variance weighted	2	0.0450848	0.0695496	0.51683	-0.0912324	0.181402	1.04612	0.912806	1.1989	0.420215
prot-a-1288	finn-b-N14_FEMALEINFERT	Female infertility || id:finn-b-N14_FEMALEINFERT	Glutathione S-transferase omega-1 || id:prot-a-1288	Inverse variance weighted	2	0.00184086	0.021707	0.932416	-0.0407048	0.0443865	1.00184	0.960113	1.04539	0.0071919
prot-a-129	finn-b-N14_FEMALEINFERT	Female infertility || id:finn-b-N14_FEMALEINFERT	Apolipoprotein D || id:prot-a-129	Inverse variance weighted	2	0.00504715	0.0521302	0.922871	-0.0971281	0.107222	1.00506	0.90744	1.11318	0.00937376
prot-a-1290	finn-b-N14_FEMALEINFERT	Female infertility || id:finn-b-N14_FEMALEINFERT	Glutathione S-transferase P || id:prot-a-1290	Inverse variance weighted	2	-0.0151531	0.0406936	0.709617	-0.0949125	0.0646063	0.984961	0.909453	1.06674	0.138659
prot-a-1291	finn-b-N14_FEMALEINFERT	Female infertility || id:finn-b-N14_FEMALEINFERT	Glutathione S-transferase theta-2B || id:prot-a-1291	Inverse variance weighted	2	0.234046	0.128544	0.0686463	-0.017901	0.485993	1.2637	0.982258	1.62579	3.3151
prot-a-1295	finn-b-N14_FEMALEINFERT	Female infertility || id:finn-b-N14_FEMALEINFERT	Glucoside xylosyltransferase 1 || id:prot-a-1295	Inverse variance weighted	2	-0.0314887	0.0423493	0.457151	-0.114493	0.051516	0.969002	0.891818	1.05287	0.552862
prot-a-1297	finn-b-N14_FEMALEINFERT	Female infertility || id:finn-b-N14_FEMALEINFERT	Granzyme A || id:prot-a-1297	Inverse variance weighted	2	-0.0106869	0.0884951	0.903879	-0.184137	0.162763	0.98937	0.831822	1.17676	0.0145836
prot-a-1298	finn-b-N14_FEMALEINFERT	Female infertility || id:finn-b-N14_FEMALEINFERT	Granzyme B || id:prot-a-1298	Inverse variance weighted	3	0.0267945	0.023768	0.259602	-0.0197909	0.0733798	1.02716	0.980404	1.07614	1.27088
prot-a-1299	finn-b-N14_FEMALEINFERT	Female infertility || id:finn-b-N14_FEMALEINFERT	Granzyme B || id:prot-a-1299	Inverse variance weighted	3	-0.0508944	0.0328029	0.120776	-0.115188	0.0133992	0.950379	0.891199	1.01349	2.40723
prot-a-1301	finn-b-N14_FEMALEINFERT	Female infertility || id:finn-b-N14_FEMALEINFERT	Granzyme K || id:prot-a-1301	Inverse variance weighted	2	0.104098	0.236451	0.659754	-0.359346	0.567542	1.10971	0.698133	1.76393	0.193822
prot-a-1305	finn-b-N14_FEMALEINFERT	Female infertility || id:finn-b-N14_FEMALEINFERT	GDH/6PGL endoplasmic bifunctional protein || id:prot-a-1305	Inverse variance weighted	5	-0.0234703	0.0219161	0.284207	-0.0664259	0.0194853	0.976803	0.935732	1.01968	1.14686
prot-a-1306	finn-b-N14_FEMALEINFERT	Female infertility || id:finn-b-N14_FEMALEINFERT	3-hydroxyanthranilate 3,4-dioxygenase || id:prot-a-1306	Inverse variance weighted	4	-0.0441279	0.0322612	0.171365	-0.10736	0.019104	0.956832	0.898202	1.01929	1.87097
prot-a-1313	finn-b-N14_FEMALEINFERT	Female infertility || id:finn-b-N14_FEMALEINFERT	Heparin-binding EGF-like growth factor || id:prot-a-1313	Inverse variance weighted	2	0.00268016	0.125254	0.982928	-0.242817	0.248177	1.00268	0.784415	1.28169	0.000457866
prot-a-1317	finn-b-N14_FEMALEINFERT	Female infertility || id:finn-b-N14_FEMALEINFERT	Hemoglobin subunit zeta || id:prot-a-1317	Inverse variance weighted	3	-0.0266601	0.0216492	0.21815	-0.0690925	0.0157722	0.973692	0.93324	1.0159	1.5165
prot-a-1318	finn-b-N14_FEMALEINFERT	Female infertility || id:finn-b-N14_FEMALEINFERT	Hydroxycarboxylic acid receptor 2 || id:prot-a-1318	Inverse variance weighted	2	0.190309	0.093109	0.0409599	0.0078152	0.372803	1.20962	1.00785	1.4518	4.17767
prot-a-1322	finn-b-N14_FEMALEINFERT	Female infertility || id:finn-b-N14_FEMALEINFERT	Haloacid dehalogenase-like hydrolase domain-containing protein 2 || id:prot-a-1322	Inverse variance weighted	2	-0.0121181	0.035496	0.732807	-0.0816902	0.057454	0.987955	0.921557	1.05914	0.11655
prot-a-1323	finn-b-N14_FEMALEINFERT	Female infertility || id:finn-b-N14_FEMALEINFERT	Vigilin || id:prot-a-1323	Inverse variance weighted	2	0.0115654	0.0893044	0.896958	-0.163471	0.186602	1.01163	0.849191	1.20515	0.0167716
prot-a-1327	finn-b-N14_FEMALEINFERT	Female infertility || id:finn-b-N14_FEMALEINFERT	HEPACAM family member 2 || id:prot-a-1327	Inverse variance weighted	2	0.14307	0.0844754	0.0903348	-0.0225013	0.308642	1.15381	0.97775	1.36157	2.8684
prot-a-1332	finn-b-N14_FEMALEINFERT	Female infertility || id:finn-b-N14_FEMALEINFERT	Hemojuvelin || id:prot-a-1332	Inverse variance weighted	3	-0.0359955	0.0948652	0.704363	-0.221931	0.14994	0.964645	0.80097	1.16176	0.143973
prot-a-134	finn-b-N14_FEMALEINFERT	Female infertility || id:finn-b-N14_FEMALEINFERT	Apolipoprotein L1 || id:prot-a-134	Inverse variance weighted	3	0.0479662	0.0480671	0.318328	-0.0462454	0.142178	1.04914	0.954808	1.15278	0.995805
prot-a-1341	finn-b-N14_FEMALEINFERT	Female infertility || id:finn-b-N14_FEMALEINFERT	Histone H1.2 || id:prot-a-1341	Inverse variance weighted	2	-0.091662	0.0936592	0.32774	-0.275234	0.0919101	0.912413	0.759394	1.09627	0.957806
prot-a-1343	finn-b-N14_FEMALEINFERT	Female infertility || id:finn-b-N14_FEMALEINFERT	Hexokinase-1 || id:prot-a-1343	Inverse variance weighted	2	0.011775	0.0479622	0.806064	-0.082231	0.105781	1.01184	0.921059	1.11158	0.0602733
prot-a-1345	finn-b-N14_FEMALEINFERT	Female infertility || id:finn-b-N14_FEMALEINFERT	HLA class II histocompatibility antigen, DM alpha chain || id:prot-a-1345	Inverse variance weighted	2	-0.0800543	0.0581201	0.168391	-0.19397	0.0338612	0.923066	0.823683	1.03444	1.89721
prot-a-1346	finn-b-N14_FEMALEINFERT	Female infertility || id:finn-b-N14_FEMALEINFERT	HLA class II histocompatibility antigen, DP beta 1 chain || id:prot-a-1346	Inverse variance weighted	2	-0.0928107	0.0809214	0.251413	-0.251417	0.0657952	0.911366	0.777698	1.06801	1.31544
prot-a-1347	finn-b-N14_FEMALEINFERT	Female infertility || id:finn-b-N14_FEMALEINFERT	HLA class II histocompatibility antigen, DQ alpha 2 chain || id:prot-a-1347	Inverse variance weighted	4	0.053395	0.0401886	0.183977	-0.0253747	0.132165	1.05485	0.974945	1.1413	1.7652
prot-a-135	finn-b-N14_FEMALEINFERT	Female infertility || id:finn-b-N14_FEMALEINFERT	Apolipoprotein L1 || id:prot-a-135	Inverse variance weighted	6	-0.00584336	0.0334454	0.861305	-0.0713964	0.0597097	0.994174	0.931093	1.06153	0.0305247
prot-a-136	finn-b-N14_FEMALEINFERT	Female infertility || id:finn-b-N14_FEMALEINFERT	Apolipoprotein M || id:prot-a-136	Inverse variance weighted	2	0.075746	0.0925758	0.41324	-0.105703	0.257195	1.07869	0.899692	1.2933	0.66946
prot-a-1360	finn-b-N14_FEMALEINFERT	Female infertility || id:finn-b-N14_FEMALEINFERT	Hepatocyte nuclear factor 4-alpha || id:prot-a-1360	Inverse variance weighted	3	0.0206741	0.0594722	0.728121	-0.0958914	0.13724	1.02089	0.908563	1.1471	0.120844
prot-a-1364	finn-b-N14_FEMALEINFERT	Female infertility || id:finn-b-N14_FEMALEINFERT	Heterogeneous nuclear ribonucleoproteins C1/C2 || id:prot-a-1364	Inverse variance weighted	2	-0.0217074	0.0475027	0.647691	-0.114813	0.071398	0.978527	0.891533	1.07401	0.208823
prot-a-1369	finn-b-N14_FEMALEINFERT	Female infertility || id:finn-b-N14_FEMALEINFERT	Haptoglobin || id:prot-a-1369	Inverse variance weighted	5	0.0177645	0.0266985	0.505811	-0.0345645	0.0700934	1.01792	0.966026	1.07261	0.442724
prot-a-1370	finn-b-N14_FEMALEINFERT	Female infertility || id:finn-b-N14_FEMALEINFERT	15-hydroxyprostaglandin dehydrogenase [NAD(+)] || id:prot-a-1370	Inverse variance weighted	2	-0.0776911	0.0936023	0.406532	-0.261152	0.105769	0.92525	0.770164	1.11157	0.688921
prot-a-1378	finn-b-N14_FEMALEINFERT	Female infertility || id:finn-b-N14_FEMALEINFERT	Heparan-sulfate 6-O-sulfotransferase 1 || id:prot-a-1378	Inverse variance weighted	2	0.0485692	0.0919658	0.597414	-0.131684	0.228822	1.04977	0.876618	1.25712	0.278914
prot-a-1386	finn-b-N14_FEMALEINFERT	Female infertility || id:finn-b-N14_FEMALEINFERT	Endoplasmin || id:prot-a-1386	Inverse variance weighted	2	-0.0263899	0.0251165	0.293398	-0.0756183	0.0228385	0.973955	0.92717	1.0231	1.10396
prot-a-1387	finn-b-N14_FEMALEINFERT	Female infertility || id:finn-b-N14_FEMALEINFERT	Heat shock 70 kDa protein 1-like || id:prot-a-1387	Inverse variance weighted	2	-0.0508786	0.0742532	0.493215	-0.196415	0.0946577	0.950394	0.821671	1.09928	0.469505
prot-a-1389	finn-b-N14_FEMALEINFERT	Female infertility || id:finn-b-N14_FEMALEINFERT	Oxidoreductase HTATIP2 || id:prot-a-1389	Inverse variance weighted	3	-0.0280528	0.0604377	0.642532	-0.146511	0.0904051	0.972337	0.863716	1.09462	0.215445
prot-a-1393	finn-b-N14_FEMALEINFERT	Female infertility || id:finn-b-N14_FEMALEINFERT	Hyaluronidase-1 || id:prot-a-1393	Inverse variance weighted	2	0.161675	0.149	0.277894	-0.130366	0.453715	1.17548	0.877774	1.57415	1.17736
prot-a-1395	finn-b-N14_FEMALEINFERT	Female infertility || id:finn-b-N14_FEMALEINFERT	Bone sialoprotein 2 || id:prot-a-1395	Inverse variance weighted	2	0.0388301	0.0630274	0.53784	-0.0847037	0.162364	1.03959	0.918784	1.17629	0.379557
prot-a-1397	finn-b-N14_FEMALEINFERT	Female infertility || id:finn-b-N14_FEMALEINFERT	Intercellular adhesion molecule 1 || id:prot-a-1397	Inverse variance weighted	2	-0.0130805	0.041472	0.752453	-0.0943656	0.0682045	0.987005	0.90995	1.07058	0.0994811
prot-a-1398	finn-b-N14_FEMALEINFERT	Female infertility || id:finn-b-N14_FEMALEINFERT	Intercellular adhesion molecule 2 || id:prot-a-1398	Inverse variance weighted	2	-0.231399	0.109413	0.0344366	-0.445848	-0.0169504	0.793423	0.640281	0.983192	4.47289
prot-a-1400	finn-b-N14_FEMALEINFERT	Female infertility || id:finn-b-N14_FEMALEINFERT	Intercellular adhesion molecule 4 || id:prot-a-1400	Inverse variance weighted	2	-0.0474499	0.0775196	0.54047	-0.199388	0.104489	0.953658	0.819232	1.11014	0.374669
prot-a-1401	finn-b-N14_FEMALEINFERT	Female infertility || id:finn-b-N14_FEMALEINFERT	Intercellular adhesion molecule 5 || id:prot-a-1401	Inverse variance weighted	3	-0.0462059	0.0516114	0.370645	-0.147364	0.0549524	0.954845	0.86298	1.05649	0.8015
prot-a-1402	finn-b-N14_FEMALEINFERT	Female infertility || id:finn-b-N14_FEMALEINFERT	Intercellular adhesion molecule 5 || id:prot-a-1402	Inverse variance weighted	3	-0.0404431	0.0386801	0.295756	-0.116256	0.0353699	0.960364	0.890247	1.036	1.09323
prot-a-1403	finn-b-N14_FEMALEINFERT	Female infertility || id:finn-b-N14_FEMALEINFERT	Inducible T-cell costimulator || id:prot-a-1403	Inverse variance weighted	3	-0.0622931	0.0302645	0.0395627	-0.121612	-0.00297457	0.939607	0.885492	0.99703	4.23654
prot-a-1411	finn-b-N14_FEMALEINFERT	Female infertility || id:finn-b-N14_FEMALEINFERT	Alpha-L-iduronidase || id:prot-a-1411	Inverse variance weighted	3	-0.0171082	0.0330704	0.604929	-0.0819261	0.0477098	0.983037	0.92134	1.04887	0.267626
prot-a-1414	finn-b-N14_FEMALEINFERT	Female infertility || id:finn-b-N14_FEMALEINFERT	Gamma-interferon-inducible protein 16 || id:prot-a-1414	Inverse variance weighted	3	-0.00800186	0.0298609	0.788721	-0.0665292	0.0505255	0.99203	0.935636	1.05182	0.0718086
prot-a-1422	finn-b-N14_FEMALEINFERT	Female infertility || id:finn-b-N14_FEMALEINFERT	Interferon alpha-5 || id:prot-a-1422	Inverse variance weighted	2	-0.076297	0.115646	0.509417	-0.302963	0.150369	0.926541	0.738626	1.16226	0.435264
prot-a-1428	finn-b-N14_FEMALEINFERT	Female infertility || id:finn-b-N14_FEMALEINFERT	Interferon gamma || id:prot-a-1428	Inverse variance weighted	2	0.0403564	0.100201	0.687129	-0.156038	0.236751	1.04118	0.855527	1.26712	0.162211
prot-a-143	finn-b-N14_FEMALEINFERT	Female infertility || id:finn-b-N14_FEMALEINFERT	ADP-ribosylation factor 6 || id:prot-a-143	Inverse variance weighted	2	-0.00954717	0.0775915	0.902072	-0.161626	0.142532	0.990498	0.850759	1.15319	0.0151398
prot-a-1440	finn-b-N14_FEMALEINFERT	Female infertility || id:finn-b-N14_FEMALEINFERT	Immunoglobulin superfamily DCC subclass member 3 || id:prot-a-1440	Inverse variance weighted	2	-0.0214606	0.0394125	0.586089	-0.0987092	0.055788	0.978768	0.906006	1.05737	0.296494
prot-a-1442	finn-b-N14_FEMALEINFERT	Female infertility || id:finn-b-N14_FEMALEINFERT	Immunoglobulin superfamily DCC subclass member 4 || id:prot-a-1442	Inverse variance weighted	3	0.0252629	0.0907493	0.780719	-0.152606	0.203132	1.02558	0.858468	1.22523	0.0774964
prot-a-1443	finn-b-N14_FEMALEINFERT	Female infertility || id:finn-b-N14_FEMALEINFERT	Insulin-like growth factor I || id:prot-a-1443	Inverse variance weighted	3	0.0347536	0.0533133	0.514482	-0.0697404	0.139248	1.03536	0.932636	1.14941	0.424941
prot-a-1445	finn-b-N14_FEMALEINFERT	Female infertility || id:finn-b-N14_FEMALEINFERT	Cation-independent mannose-6-phosphate receptor || id:prot-a-1445	Inverse variance weighted	6	0.0129246	0.0309793	0.676531	-0.0477948	0.073644	1.01301	0.953329	1.07642	0.174058
prot-a-145	finn-b-N14_FEMALEINFERT	Female infertility || id:finn-b-N14_FEMALEINFERT	Arfaptin-1 || id:prot-a-145	Inverse variance weighted	2	-0.013715	0.0484255	0.77701	-0.108629	0.0811991	0.986379	0.897063	1.08459	0.0802124
prot-a-1453	finn-b-N14_FEMALEINFERT	Female infertility || id:finn-b-N14_FEMALEINFERT	Insulin growth factor-like family member 3 || id:prot-a-1453	Inverse variance weighted	3	-0.028156	0.0464266	0.544208	-0.119152	0.0628401	0.972237	0.887673	1.06486	0.367797
prot-a-1458	finn-b-N14_FEMALEINFERT	Female infertility || id:finn-b-N14_FEMALEINFERT	Immunoglobulin lambda-like polypeptide 1 || id:prot-a-1458	Inverse variance weighted	8	-0.0516091	0.0416794	0.215627	-0.133301	0.0300825	0.9497	0.875202	1.03054	1.53324
prot-a-1471	finn-b-N14_FEMALEINFERT	Female infertility || id:finn-b-N14_FEMALEINFERT	Interleukin-23 || id:prot-a-1471	Inverse variance weighted	2	-0.0019868	0.0820318	0.980677	-0.162769	0.158796	0.998015	0.849787	1.1721	0.000586602
prot-a-1474	finn-b-N14_FEMALEINFERT	Female infertility || id:finn-b-N14_FEMALEINFERT	Interleukin-12 receptor subunit beta-2 || id:prot-a-1474	Inverse variance weighted	2	-0.0468264	0.0726997	0.519506	-0.189318	0.0956651	0.954253	0.827523	1.10039	0.414874
prot-a-1476	finn-b-N14_FEMALEINFERT	Female infertility || id:finn-b-N14_FEMALEINFERT	Interleukin-13 receptor subunit alpha-1 || id:prot-a-1476	Inverse variance weighted	2	0.0807491	0.0746825	0.279594	-0.0656286	0.227127	1.0841	0.936479	1.25499	1.16906
prot-a-1479	finn-b-N14_FEMALEINFERT	Female infertility || id:finn-b-N14_FEMALEINFERT	Interleukin-16 || id:prot-a-1479	Inverse variance weighted	2	-0.00815615	0.0383864	0.831736	-0.0833934	0.0670811	0.991877	0.919989	1.06938	0.0451457
prot-a-1486	finn-b-N14_FEMALEINFERT	Female infertility || id:finn-b-N14_FEMALEINFERT	Interleukin-17 receptor A || id:prot-a-1486	Inverse variance weighted	3	-0.0138464	0.0192805	0.472663	-0.0516363	0.0239435	0.986249	0.949674	1.02423	0.515745
prot-a-1487	finn-b-N14_FEMALEINFERT	Female infertility || id:finn-b-N14_FEMALEINFERT	Interleukin-17 receptor B || id:prot-a-1487	Inverse variance weighted	2	0.0368719	0.0477071	0.439592	-0.0566339	0.130378	1.03756	0.94494	1.13926	0.597347
prot-a-149	finn-b-N14_FEMALEINFERT	Female infertility || id:finn-b-N14_FEMALEINFERT	Rho GTPase-activating protein 30 || id:prot-a-149	Inverse variance weighted	5	-0.0791362	0.0446034	0.076027	-0.166559	0.00828648	0.923914	0.846573	1.00832	3.14785
prot-a-1492	finn-b-N14_FEMALEINFERT	Female infertility || id:finn-b-N14_FEMALEINFERT	Interleukin-18 receptor 1 || id:prot-a-1492	Inverse variance weighted	2	0.0370263	0.0253427	0.144009	-0.0126454	0.086698	1.03772	0.987434	1.09057	2.13459
prot-a-1497	finn-b-N14_FEMALEINFERT	Female infertility || id:finn-b-N14_FEMALEINFERT	Interleukin-1 receptor type 2 || id:prot-a-1497	Inverse variance weighted	2	0.0137626	0.0620201	0.824387	-0.107797	0.135322	1.01386	0.89781	1.14491	0.0492422
prot-a-1499	finn-b-N14_FEMALEINFERT	Female infertility || id:finn-b-N14_FEMALEINFERT	Interleukin-1 Receptor accessory protein || id:prot-a-1499	Inverse variance weighted	3	-0.00031645	0.0227862	0.98892	-0.0449774	0.0443445	0.999684	0.956019	1.04534	0.000192871
prot-a-1500	finn-b-N14_FEMALEINFERT	Female infertility || id:finn-b-N14_FEMALEINFERT	Interleukin-1 Receptor accessory protein || id:prot-a-1500	Inverse variance weighted	3	-0.000489758	0.0222354	0.982427	-0.0440711	0.0430915	0.99951	0.956886	1.04403	0.000485149
prot-a-1502	finn-b-N14_FEMALEINFERT	Female infertility || id:finn-b-N14_FEMALEINFERT	Interleukin-1 receptor-like 1 || id:prot-a-1502	Inverse variance weighted	4	0.0296304	0.0204274	0.146913	-0.0104073	0.0696681	1.03007	0.989647	1.07215	2.10402
prot-a-1503	finn-b-N14_FEMALEINFERT	Female infertility || id:finn-b-N14_FEMALEINFERT	Interleukin-1 receptor-like 2 || id:prot-a-1503	Inverse variance weighted	2	0.0504479	0.0663805	0.447266	-0.0796578	0.180554	1.05174	0.923432	1.19788	0.577571
prot-a-1504	finn-b-N14_FEMALEINFERT	Female infertility || id:finn-b-N14_FEMALEINFERT	Interleukin-1 receptor antagonist protein || id:prot-a-1504	Inverse variance weighted	2	0.0446554	0.0806877	0.579966	-0.113493	0.202803	1.04567	0.892711	1.22483	0.30629
prot-a-1506	finn-b-N14_FEMALEINFERT	Female infertility || id:finn-b-N14_FEMALEINFERT	Interleukin-21 || id:prot-a-1506	Inverse variance weighted	3	-0.0184159	0.0686514	0.788506	-0.152973	0.116141	0.981753	0.858153	1.12315	0.071959
prot-a-1512	finn-b-N14_FEMALEINFERT	Female infertility || id:finn-b-N14_FEMALEINFERT	Interleukin-2 || id:prot-a-1512	Inverse variance weighted	2	0.0966529	0.080598	0.230451	-0.0613191	0.254625	1.10148	0.940523	1.28998	1.43807
prot-a-1513	finn-b-N14_FEMALEINFERT	Female infertility || id:finn-b-N14_FEMALEINFERT	Interleukin-23 receptor || id:prot-a-1513	Inverse variance weighted	2	-0.0204162	0.0817984	0.802903	-0.180741	0.139909	0.979791	0.834651	1.15017	0.0622959
prot-a-1517	finn-b-N14_FEMALEINFERT	Female infertility || id:finn-b-N14_FEMALEINFERT	Interleukin-27 receptor subunit alpha || id:prot-a-1517	Inverse variance weighted	2	-0.0107201	0.0477105	0.82222	-0.104233	0.0827925	0.989337	0.901016	1.08632	0.0504856
prot-a-1524	finn-b-N14_FEMALEINFERT	Female infertility || id:finn-b-N14_FEMALEINFERT	Interleukin-34 || id:prot-a-1524	Inverse variance weighted	2	0.0107244	0.0516971	0.835661	-0.090602	0.112051	1.01078	0.913381	1.11857	0.0430342
prot-a-1526	finn-b-N14_FEMALEINFERT	Female infertility || id:finn-b-N14_FEMALEINFERT	Interleukin-36 alpha || id:prot-a-1526	Inverse variance weighted	3	-0.0396512	0.0414206	0.338426	-0.120836	0.0415333	0.961125	0.88618	1.04241	0.916386
prot-a-1529	finn-b-N14_FEMALEINFERT	Female infertility || id:finn-b-N14_FEMALEINFERT	Interleukin-37 || id:prot-a-1529	Inverse variance weighted	2	0.0111399	0.0567511	0.84438	-0.100092	0.122372	1.0112	0.904754	1.13017	0.0385313
prot-a-1530	finn-b-N14_FEMALEINFERT	Female infertility || id:finn-b-N14_FEMALEINFERT	Interleukin-3 receptor subunit alpha || id:prot-a-1530	Inverse variance weighted	3	-0.0780699	0.0231746	0.000755063	-0.123492	-0.0326476	0.9249	0.883829	0.96788	11.3486
prot-a-1535	finn-b-N14_FEMALEINFERT	Female infertility || id:finn-b-N14_FEMALEINFERT	Interleukin-5 || id:prot-a-1535	Inverse variance weighted	2	0.0456805	0.0846385	0.589395	-0.120211	0.211572	1.04674	0.886733	1.23562	0.291291
prot-a-1536	finn-b-N14_FEMALEINFERT	Female infertility || id:finn-b-N14_FEMALEINFERT	Interleukin-5 receptor subunit alpha || id:prot-a-1536	Inverse variance weighted	2	0.0136287	0.182709	0.940539	-0.34448	0.371738	1.01372	0.708589	1.45025	0.00556406
prot-a-1537	finn-b-N14_FEMALEINFERT	Female infertility || id:finn-b-N14_FEMALEINFERT	Interleukin-5 receptor subunit alpha || id:prot-a-1537	Inverse variance weighted	3	0.0221035	0.0570273	0.698316	-0.08967	0.133877	1.02235	0.914233	1.14325	0.15023
prot-a-1539	finn-b-N14_FEMALEINFERT	Female infertility || id:finn-b-N14_FEMALEINFERT	Interleukin-6 || id:prot-a-1539	Inverse variance weighted	2	-0.00395173	0.0994744	0.968312	-0.198922	0.191018	0.996056	0.819614	1.21048	0.00157816
prot-a-1540	finn-b-N14_FEMALEINFERT	Female infertility || id:finn-b-N14_FEMALEINFERT	Interleukin-6 receptor subunit alpha || id:prot-a-1540	Inverse variance weighted	2	0.00394893	0.0182279	0.828488	-0.0317779	0.0396757	1.00396	0.968722	1.04047	0.0469334
prot-a-1541	finn-b-N14_FEMALEINFERT	Female infertility || id:finn-b-N14_FEMALEINFERT	Interleukin-6 receptor subunit alpha || id:prot-a-1541	Inverse variance weighted	2	0.00447811	0.0183156	0.806846	-0.0314204	0.0403766	1.00449	0.969068	1.0412	0.059779
prot-a-1542	finn-b-N14_FEMALEINFERT	Female infertility || id:finn-b-N14_FEMALEINFERT	Interleukin-6 receptor subunit beta || id:prot-a-1542	Inverse variance weighted	4	-0.0282613	0.105625	0.789036	-0.235287	0.178764	0.972134	0.790344	1.19574	0.0715895
prot-a-1544	finn-b-N14_FEMALEINFERT	Female infertility || id:finn-b-N14_FEMALEINFERT	Interleukin-7 receptor subunit alpha || id:prot-a-1544	Inverse variance weighted	2	-0.0532987	0.0674487	0.429404	-0.185498	0.0789007	0.948097	0.83069	1.0821	0.624434
prot-a-1550	finn-b-N14_FEMALEINFERT	Female infertility || id:finn-b-N14_FEMALEINFERT	Inosine-5'-monophosphate dehydrogenase 2 || id:prot-a-1550	Inverse variance weighted	2	-0.107941	0.0968069	0.264845	-0.297683	0.0818006	0.897681	0.742537	1.08524	1.24325
prot-a-1564	finn-b-N14_FEMALEINFERT	Female infertility || id:finn-b-N14_FEMALEINFERT	Insulin receptor || id:prot-a-1564	Inverse variance weighted	2	-0.103938	0.0387525	0.00731597	-0.179893	-0.0279835	0.901281	0.835359	0.972404	7.19371
prot-a-1573	finn-b-N14_FEMALEINFERT	Female infertility || id:finn-b-N14_FEMALEINFERT	Ubiquitin-like protein ISG15 || id:prot-a-1573	Inverse variance weighted	3	-0.0252937	0.076074	0.739521	-0.174399	0.123811	0.975024	0.839962	1.1318	0.110548
prot-a-1574	finn-b-N14_FEMALEINFERT	Female infertility || id:finn-b-N14_FEMALEINFERT	Ubiquitin-like protein ISG15 || id:prot-a-1574	Inverse variance weighted	2	0.0150833	0.056133	0.788156	-0.0949374	0.125104	1.0152	0.90943	1.13327	0.0722031
prot-a-1576	finn-b-N14_FEMALEINFERT	Female infertility || id:finn-b-N14_FEMALEINFERT	Immunoglobulin superfamily containing leucine-rich repeat protein 2 || id:prot-a-1576	Inverse variance weighted	4	-0.0857051	0.0341444	0.0120703	-0.152628	-0.0187822	0.917865	0.858449	0.981393	6.30051
prot-a-1582	finn-b-N14_FEMALEINFERT	Female infertility || id:finn-b-N14_FEMALEINFERT	Integrin alpha-5 || id:prot-a-1582	Inverse variance weighted	3	6.48174e-05	0.0636179	0.999187	-0.124626	0.124756	1.00006	0.882827	1.13287	1.03806e-06
prot-a-1586	finn-b-N14_FEMALEINFERT	Female infertility || id:finn-b-N14_FEMALEINFERT	Inter-alpha-trypsin inhibitor heavy chain H1 || id:prot-a-1586	Inverse variance weighted	3	-0.00614061	0.0248934	0.805159	-0.0549317	0.0426505	0.993878	0.94655	1.04357	0.0608489
prot-a-1587	finn-b-N14_FEMALEINFERT	Female infertility || id:finn-b-N14_FEMALEINFERT	Inter-alpha-trypsin inhibitor heavy chain H5 || id:prot-a-1587	Inverse variance weighted	2	0.0462456	0.0561736	0.410359	-0.0638547	0.156346	1.04733	0.938141	1.16923	0.67776
prot-a-1596	finn-b-N14_FEMALEINFERT	Female infertility || id:finn-b-N14_FEMALEINFERT	Protein jagged-1 || id:prot-a-1596	Inverse variance weighted	2	-0.265651	0.0994229	0.00754161	-0.46052	-0.0707823	0.766706	0.630955	0.931665	7.13922
prot-a-1597	finn-b-N14_FEMALEINFERT	Female infertility || id:finn-b-N14_FEMALEINFERT	Protein jagged-2 || id:prot-a-1597	Inverse variance weighted	2	0.0123687	0.089742	0.890379	-0.163526	0.188263	1.01245	0.849145	1.20715	0.0189957
prot-a-1598	finn-b-N14_FEMALEINFERT	Female infertility || id:finn-b-N14_FEMALEINFERT	Tyrosine-protein kinase JAK2 || id:prot-a-1598	Inverse variance weighted	5	-0.0717789	0.0326067	0.0277106	-0.135688	-0.0078699	0.930737	0.873115	0.992161	4.84598
prot-a-1599	finn-b-N14_FEMALEINFERT	Female infertility || id:finn-b-N14_FEMALEINFERT	Janus kinase and microtubule-interacting protein 3 || id:prot-a-1599	Inverse variance weighted	2	0.0140787	0.0243093	0.562489	-0.0335676	0.061725	1.01418	0.96699	1.06367	0.335413
prot-a-1604	finn-b-N14_FEMALEINFERT	Female infertility || id:finn-b-N14_FEMALEINFERT	Protein JTB || id:prot-a-1604	Inverse variance weighted	2	4.42422e-05	0.112818	0.999687	-0.221078	0.221167	1.00004	0.801654	1.24753	1.53787e-07
prot-a-1606	finn-b-N14_FEMALEINFERT	Female infertility || id:finn-b-N14_FEMALEINFERT	Anosmin-1 || id:prot-a-1606	Inverse variance weighted	3	-0.0656599	0.0782128	0.401187	-0.218957	0.0876372	0.936449	0.803356	1.09159	0.704765
prot-a-1607	finn-b-N14_FEMALEINFERT	Female infertility || id:finn-b-N14_FEMALEINFERT	Histone acetyltransferase KAT6A || id:prot-a-1607	Inverse variance weighted	2	0.0129673	0.0503511	0.796764	-0.0857209	0.111655	1.01305	0.91785	1.11813	0.0663255
prot-a-161	finn-b-N14_FEMALEINFERT	Female infertility || id:finn-b-N14_FEMALEINFERT	ADP-ribosylation factor-like protein 1 || id:prot-a-161	Inverse variance weighted	2	-0.0902912	0.068227	0.185704	-0.224016	0.0434337	0.913665	0.799302	1.04439	1.75137
prot-a-1614	finn-b-N14_FEMALEINFERT	Female infertility || id:finn-b-N14_FEMALEINFERT	Potassium voltage-gated channel subfamily F member 1 || id:prot-a-1614	Inverse variance weighted	2	-0.04267	0.104003	0.681603	-0.246516	0.161176	0.958228	0.781519	1.17489	0.168327
prot-a-1622	finn-b-N14_FEMALEINFERT	Female infertility || id:finn-b-N14_FEMALEINFERT	Vascular endothelial growth factor receptor 2 || id:prot-a-1622	Inverse variance weighted	4	-0.0448277	0.0421106	0.287092	-0.127364	0.0377091	0.956162	0.880413	1.03843	1.13321
prot-a-1635	finn-b-N14_FEMALEINFERT	Female infertility || id:finn-b-N14_FEMALEINFERT	Kinesin-like protein KIF16B || id:prot-a-1635	Inverse variance weighted	2	0.0395604	0.0534956	0.4596	-0.0652911	0.144412	1.04035	0.936795	1.15536	0.54687
prot-a-1639	finn-b-N14_FEMALEINFERT	Female infertility || id:finn-b-N14_FEMALEINFERT	DNA/RNA-binding protein KIN17 || id:prot-a-1639	Inverse variance weighted	3	-0.137763	0.0521352	0.00823163	-0.239948	-0.035578	0.871305	0.786669	0.965047	6.98237
prot-a-1645	finn-b-N14_FEMALEINFERT	Female infertility || id:finn-b-N14_FEMALEINFERT	Killer cell immunoglobulin-like receptor 2DS2 || id:prot-a-1645	Inverse variance weighted	6	-0.0820872	0.0505628	0.104489	-0.18119	0.0170158	0.921192	0.834277	1.01716	2.63566
prot-a-1655	finn-b-N14_FEMALEINFERT	Female infertility || id:finn-b-N14_FEMALEINFERT	Kelch-like protein 13 || id:prot-a-1655	Inverse variance weighted	3	-0.0402103	0.0412449	0.329603	-0.12105	0.0406298	0.960587	0.885989	1.04147	0.950458
prot-a-1657	finn-b-N14_FEMALEINFERT	Female infertility || id:finn-b-N14_FEMALEINFERT	Kallikrein-12 || id:prot-a-1657	Inverse variance weighted	3	0.0330789	0.042101	0.432041	-0.0494391	0.115597	1.03363	0.951763	1.12254	0.617331
prot-a-1658	finn-b-N14_FEMALEINFERT	Female infertility || id:finn-b-N14_FEMALEINFERT	Kallikrein-14 || id:prot-a-1658	Inverse variance weighted	2	0.00833917	0.0512735	0.870801	-0.092157	0.108835	1.00837	0.911962	1.11498	0.0264521
prot-a-1659	finn-b-N14_FEMALEINFERT	Female infertility || id:finn-b-N14_FEMALEINFERT	Kallikrein-14 || id:prot-a-1659	Inverse variance weighted	2	-0.038402	0.0360885	0.28728	-0.109135	0.0323314	0.962326	0.896609	1.03286	1.13232
prot-a-1665	finn-b-N14_FEMALEINFERT	Female infertility || id:finn-b-N14_FEMALEINFERT	Kallikrein-6 || id:prot-a-1665	Inverse variance weighted	3	-0.0351654	0.0766802	0.646522	-0.185459	0.115128	0.965446	0.830723	1.12202	0.210313
prot-a-1666	finn-b-N14_FEMALEINFERT	Female infertility || id:finn-b-N14_FEMALEINFERT	Kallikrein-7 || id:prot-a-1666	Inverse variance weighted	2	-0.0563737	0.0850317	0.507348	-0.223036	0.110288	0.945186	0.800086	1.1166	0.439532
prot-a-1667	finn-b-N14_FEMALEINFERT	Female infertility || id:finn-b-N14_FEMALEINFERT	Kallikrein-8 || id:prot-a-1667	Inverse variance weighted	2	-0.00329352	0.0735713	0.964294	-0.147493	0.140906	0.996712	0.862868	1.15132	0.00200403
prot-a-1668	finn-b-N14_FEMALEINFERT	Female infertility || id:finn-b-N14_FEMALEINFERT	Kallikrein-8 || id:prot-a-1668	Inverse variance weighted	2	-0.00491094	0.110466	0.96454	-0.221424	0.211602	0.995101	0.801377	1.23566	0.00197639
prot-a-1670	finn-b-N14_FEMALEINFERT	Female infertility || id:finn-b-N14_FEMALEINFERT	NKG2-E type II integral membrane protein || id:prot-a-1670	Inverse variance weighted	2	-0.0372959	0.0740345	0.614427	-0.182404	0.107812	0.963391	0.833265	1.11384	0.253778
prot-a-1671	finn-b-N14_FEMALEINFERT	Female infertility || id:finn-b-N14_FEMALEINFERT	NKG2-E type II integral membrane protein || id:prot-a-1671	Inverse variance weighted	2	-0.0364369	0.0531416	0.49293	-0.140595	0.0677207	0.964219	0.868842	1.07007	0.470124
prot-a-1673	finn-b-N14_FEMALEINFERT	Female infertility || id:finn-b-N14_FEMALEINFERT	Killer cell lectin-like receptor subfamily F member 1 || id:prot-a-1673	Inverse variance weighted	2	0.133589	0.0902588	0.138856	-0.0433183	0.310496	1.14292	0.957607	1.3641	2.1906
prot-a-1676	finn-b-N14_FEMALEINFERT	Female infertility || id:finn-b-N14_FEMALEINFERT	Histone-lysine N-methyltransferase 2C || id:prot-a-1676	Inverse variance weighted	2	-0.0311689	0.0588738	0.596515	-0.146562	0.0842238	0.969312	0.863672	1.08787	0.280284
prot-a-1688	finn-b-N14_FEMALEINFERT	Female infertility || id:finn-b-N14_FEMALEINFERT	Keratinocyte differentiation-associated protein || id:prot-a-1688	Inverse variance weighted	3	-0.0418373	0.0522724	0.423496	-0.144291	0.0606166	0.959026	0.865636	1.06249	0.640592
prot-a-1690	finn-b-N14_FEMALEINFERT	Female infertility || id:finn-b-N14_FEMALEINFERT	Neural cell adhesion molecule L1 || id:prot-a-1690	Inverse variance weighted	2	-0.185685	0.246127	0.450591	-0.668094	0.296723	0.830535	0.512685	1.34544	0.569165
prot-a-1695	finn-b-N14_FEMALEINFERT	Female infertility || id:finn-b-N14_FEMALEINFERT	Laminin || id:prot-a-1695	Inverse variance weighted	3	0.0355239	0.104356	0.733546	-0.169013	0.240061	1.03616	0.844498	1.27133	0.115881
prot-a-1696	finn-b-N14_FEMALEINFERT	Female infertility || id:finn-b-N14_FEMALEINFERT	Laminin subunit alpha-4 || id:prot-a-1696	Inverse variance weighted	3	-0.057274	0.0490415	0.24286	-0.153395	0.0388473	0.944335	0.857791	1.03961	1.36392
prot-a-1697	finn-b-N14_FEMALEINFERT	Female infertility || id:finn-b-N14_FEMALEINFERT	Laminin subunit gamma-2 || id:prot-a-1697	Inverse variance weighted	2	-0.0423173	0.0393067	0.281662	-0.119358	0.0347238	0.958566	0.88749	1.03533	1.15905
prot-a-1699	finn-b-N14_FEMALEINFERT	Female infertility || id:finn-b-N14_FEMALEINFERT	Ragulator complex protein LAMTOR3 || id:prot-a-1699	Inverse variance weighted	3	-0.054552	0.0534162	0.30713	-0.159248	0.0501437	0.946909	0.852785	1.05142	1.04298
prot-a-1703	finn-b-N14_FEMALEINFERT	Female infertility || id:finn-b-N14_FEMALEINFERT	Layilin || id:prot-a-1703	Inverse variance weighted	2	0.0134721	0.0653537	0.836681	-0.114621	0.141565	1.01356	0.891704	1.15208	0.0424942
prot-a-1707	finn-b-N14_FEMALEINFERT	Female infertility || id:finn-b-N14_FEMALEINFERT	Epididymal-specific lipocalin-10 || id:prot-a-1707	Inverse variance weighted	3	0.0430373	0.0423445	0.309457	-0.0399579	0.126032	1.04398	0.96083	1.13432	1.03299
prot-a-1711	finn-b-N14_FEMALEINFERT	Female infertility || id:finn-b-N14_FEMALEINFERT	Ligand-dependent nuclear receptor corepressor-like protein || id:prot-a-1711	Inverse variance weighted	2	0.0956729	0.0971534	0.324741	-0.0947478	0.286094	1.1004	0.909602	1.33122	0.969755
prot-a-1712	finn-b-N14_FEMALEINFERT	Female infertility || id:finn-b-N14_FEMALEINFERT	Plastin-2 || id:prot-a-1712	Inverse variance weighted	2	-0.0227393	0.04838	0.638344	-0.117564	0.0720855	0.977517	0.889083	1.07475	0.220914
prot-a-1713	finn-b-N14_FEMALEINFERT	Female infertility || id:finn-b-N14_FEMALEINFERT	Lactase-phlorizin hydrolase || id:prot-a-1713	Inverse variance weighted	5	0.0286069	0.0492481	0.561325	-0.0679192	0.125133	1.02902	0.934336	1.1333	0.337415
prot-a-1719	finn-b-N14_FEMALEINFERT	Female infertility || id:finn-b-N14_FEMALEINFERT	Leukocyte cell-derived chemotaxin 1 || id:prot-a-1719	Inverse variance weighted	2	-0.113579	0.0838987	0.175812	-0.27802	0.0508626	0.892634	0.757282	1.05218	1.83267
prot-a-1729	finn-b-N14_FEMALEINFERT	Female infertility || id:finn-b-N14_FEMALEINFERT	Galectin-7 || id:prot-a-1729	Inverse variance weighted	2	-0.0469627	0.0777889	0.546029	-0.199429	0.105503	0.954123	0.819198	1.11127	0.364478
prot-a-173	finn-b-N14_FEMALEINFERT	Female infertility || id:finn-b-N14_FEMALEINFERT	Arylsulfatase K || id:prot-a-173	Inverse variance weighted	2	0.0659296	0.168399	0.695421	-0.264132	0.395991	1.06815	0.767872	1.48586	0.153279
prot-a-1732	finn-b-N14_FEMALEINFERT	Female infertility || id:finn-b-N14_FEMALEINFERT	Galectin-9 || id:prot-a-1732	Inverse variance weighted	3	-0.0896028	0.0707657	0.205445	-0.228304	0.049098	0.914294	0.795883	1.05032	1.60324
prot-a-1738	finn-b-N14_FEMALEINFERT	Female infertility || id:finn-b-N14_FEMALEINFERT	Leukocyte immunoglobulin-like receptor subfamily A member 4 || id:prot-a-1738	Inverse variance weighted	4	0.00346324	0.0829136	0.966683	-0.159047	0.165974	1.00347	0.852956	1.18054	0.00174467
prot-a-1739	finn-b-N14_FEMALEINFERT	Female infertility || id:finn-b-N14_FEMALEINFERT	Leukocyte immunoglobulin-like receptor subfamily A member 5 || id:prot-a-1739	Inverse variance weighted	2	0.00384465	0.0428117	0.928443	-0.0800663	0.0877556	1.00385	0.923055	1.09172	0.00806471
prot-a-1741	finn-b-N14_FEMALEINFERT	Female infertility || id:finn-b-N14_FEMALEINFERT	Leukocyte immunoglobulin-like receptor subfamily A member 6 || id:prot-a-1741	Inverse variance weighted	3	-0.034639	0.0227832	0.128417	-0.0792941	0.0100161	0.965954	0.923768	1.01007	2.31153
prot-a-1742	finn-b-N14_FEMALEINFERT	Female infertility || id:finn-b-N14_FEMALEINFERT	Leukocyte immunoglobulin-like receptor subfamily B member 1 || id:prot-a-1742	Inverse variance weighted	3	-0.0201925	0.02073	0.330021	-0.0608233	0.0204383	0.98001	0.940989	1.02065	0.948814
prot-a-1744	finn-b-N14_FEMALEINFERT	Female infertility || id:finn-b-N14_FEMALEINFERT	Leukocyte immunoglobulin-like receptor subfamily B member 2 || id:prot-a-1744	Inverse variance weighted	3	0.0123171	0.0304559	0.685901	-0.0473764	0.0720106	1.01239	0.953728	1.07467	0.163559
prot-a-1746	finn-b-N14_FEMALEINFERT	Female infertility || id:finn-b-N14_FEMALEINFERT	Leukocyte immunoglobulin-like receptor subfamily B member 4 || id:prot-a-1746	Inverse variance weighted	4	-0.0113468	0.0446019	0.799185	-0.0987666	0.076073	0.988717	0.905954	1.07904	0.0647205
prot-a-1747	finn-b-N14_FEMALEINFERT	Female infertility || id:finn-b-N14_FEMALEINFERT	Leukocyte immunoglobulin-like receptor subfamily B member 5 || id:prot-a-1747	Inverse variance weighted	2	-0.0179763	0.016622	0.279484	-0.0505554	0.0146028	0.982184	0.950701	1.01471	1.1696
prot-a-175	finn-b-N14_FEMALEINFERT	Female infertility || id:finn-b-N14_FEMALEINFERT	Ecto-ADP-ribosyltransferase 3 || id:prot-a-175	Inverse variance weighted	2	-0.0581263	0.0584768	0.32022	-0.172741	0.0564883	0.943531	0.841356	1.05811	0.988046
prot-a-1753	finn-b-N14_FEMALEINFERT	Female infertility || id:finn-b-N14_FEMALEINFERT	Lipase member N || id:prot-a-1753	Inverse variance weighted	4	-0.00122139	0.0252338	0.961395	-0.0506797	0.0482369	0.998779	0.950583	1.04942	0.00234285
prot-a-1754	finn-b-N14_FEMALEINFERT	Female infertility || id:finn-b-N14_FEMALEINFERT	Vesicular integral-membrane protein VIP36 || id:prot-a-1754	Inverse variance weighted	2	-0.00785363	0.152557	0.958943	-0.306866	0.291159	0.992177	0.735749	1.33798	0.00265018
prot-a-1765	finn-b-N14_FEMALEINFERT	Female infertility || id:finn-b-N14_FEMALEINFERT	Lactoperoxidase || id:prot-a-1765	Inverse variance weighted	3	0.0382759	0.0587857	0.514976	-0.0769441	0.153496	1.03902	0.925942	1.1659	0.423942
prot-a-1779	finn-b-N14_FEMALEINFERT	Female infertility || id:finn-b-N14_FEMALEINFERT	Low-density lipoprotein receptor-related protein 1B || id:prot-a-1779	Inverse variance weighted	2	-0.0557829	0.0902361	0.536451	-0.232646	0.12108	0.945744	0.792434	1.12871	0.382157
prot-a-178	finn-b-N14_FEMALEINFERT	Female infertility || id:finn-b-N14_FEMALEINFERT	Acid ceramidase || id:prot-a-178	Inverse variance weighted	2	-0.0563154	0.0560196	0.314761	-0.166114	0.0534829	0.945241	0.84695	1.05494	1.01059
prot-a-1781	finn-b-N14_FEMALEINFERT	Female infertility || id:finn-b-N14_FEMALEINFERT	alpha-2-macroglobulin receptor-associated protein || id:prot-a-1781	Inverse variance weighted	4	-0.124547	0.0623203	0.0456618	-0.246695	-0.00239972	0.882896	0.781379	0.997603	3.99403
prot-a-1782	finn-b-N14_FEMALEINFERT	Female infertility || id:finn-b-N14_FEMALEINFERT	alpha-2-macroglobulin receptor-associated protein || id:prot-a-1782	Inverse variance weighted	3	-0.170971	0.0955723	0.0736275	-0.358293	0.0163504	0.842846	0.698868	1.01648	3.20024
prot-a-1784	finn-b-N14_FEMALEINFERT	Female infertility || id:finn-b-N14_FEMALEINFERT	Leucine-rich repeat-containing protein 15 || id:prot-a-1784	Inverse variance weighted	2	-0.0581629	0.0408332	0.15433	-0.138196	0.0218702	0.943496	0.870928	1.02211	2.02892
prot-a-179	finn-b-N14_FEMALEINFERT	Female infertility || id:finn-b-N14_FEMALEINFERT	Neutral ceramidase || id:prot-a-179	Inverse variance weighted	2	0.0140972	0.0310315	0.649622	-0.0467246	0.074919	1.0142	0.95435	1.0778	0.206377
prot-a-1790	finn-b-N14_FEMALEINFERT	Female infertility || id:finn-b-N14_FEMALEINFERT	Leucine-rich repeat-containing protein 74A || id:prot-a-1790	Inverse variance weighted	2	0.00729855	0.0569056	0.897946	-0.104237	0.118834	1.00733	0.901012	1.12618	0.0164499
prot-a-1791	finn-b-N14_FEMALEINFERT	Female infertility || id:finn-b-N14_FEMALEINFERT	Leucine-rich repeat serine/threonine-protein kinase 2 || id:prot-a-1791	Inverse variance weighted	4	-0.0223122	0.0471603	0.636132	-0.114746	0.070122	0.977935	0.891592	1.07264	0.223837
prot-a-18	finn-b-N14_FEMALEINFERT	Female infertility || id:finn-b-N14_FEMALEINFERT	Low molecular weight phosphotyrosine protein phosphatase || id:prot-a-18	Inverse variance weighted	2	0.0287961	0.0167356	0.0853149	-0.00400572	0.0615978	1.02921	0.996002	1.06353	2.96063
prot-a-180	finn-b-N14_FEMALEINFERT	Female infertility || id:finn-b-N14_FEMALEINFERT	Arf-GAP with SH3 domain, ANK repeat and PH domain-containing protein 2 || id:prot-a-180	Inverse variance weighted	2	-0.0489214	0.0301235	0.10437	-0.107963	0.0101206	0.952256	0.89766	1.01017	2.63747
prot-a-1800	finn-b-N14_FEMALEINFERT	Female infertility || id:finn-b-N14_FEMALEINFERT	Leucine-rich repeat and transmembrane domain-containing protein 2 || id:prot-a-1800	Inverse variance weighted	3	0.154256	0.107336	0.150682	-0.056123	0.364634	1.16679	0.945423	1.43999	2.06534
prot-a-1807	finn-b-N14_FEMALEINFERT	Female infertility || id:finn-b-N14_FEMALEINFERT	Tumor necrosis factor receptor superfamily member 3 || id:prot-a-1807	Inverse variance weighted	2	0.0105412	0.0531784	0.84287	-0.0936884	0.114771	1.0106	0.910566	1.12162	0.0392927
prot-a-1808	finn-b-N14_FEMALEINFERT	Female infertility || id:finn-b-N14_FEMALEINFERT	Lactotransferrin || id:prot-a-1808	Inverse variance weighted	2	-0.106456	0.0569426	0.0615476	-0.218064	0.00515099	0.899014	0.804074	1.00516	3.49518
prot-a-1809	finn-b-N14_FEMALEINFERT	Female infertility || id:finn-b-N14_FEMALEINFERT	Lactotransferrin || id:prot-a-1809	Inverse variance weighted	2	-0.11772	0.135209	0.383943	-0.382729	0.147289	0.888945	0.681998	1.15869	0.758038
prot-a-181	finn-b-N14_FEMALEINFERT	Female infertility || id:finn-b-N14_FEMALEINFERT	Activating signal cointegrator 1 complex subunit 1 || id:prot-a-181	Inverse variance weighted	3	0.0844229	0.0568368	0.13745	-0.0269773	0.195823	1.08809	0.973383	1.21631	2.20628
prot-a-1822	finn-b-N14_FEMALEINFERT	Female infertility || id:finn-b-N14_FEMALEINFERT	Lysozyme-like protein 2 || id:prot-a-1822	Inverse variance weighted	2	-0.0642239	0.051223	0.209911	-0.164621	0.0361731	0.937795	0.848215	1.03684	1.57204
prot-a-1823	finn-b-N14_FEMALEINFERT	Female infertility || id:finn-b-N14_FEMALEINFERT	Cation-dependent mannose-6-phosphate receptor || id:prot-a-1823	Inverse variance weighted	3	-0.0183186	0.0502077	0.715219	-0.116726	0.0800885	0.981848	0.889829	1.08338	0.13312
prot-a-1827	finn-b-N14_FEMALEINFERT	Female infertility || id:finn-b-N14_FEMALEINFERT	Melanoma-associated antigen 10 || id:prot-a-1827	Inverse variance weighted	2	-0.0955058	0.0635601	0.13294	-0.220084	0.0290719	0.908913	0.802452	1.0295	2.25783
prot-a-1833	finn-b-N14_FEMALEINFERT	Female infertility || id:finn-b-N14_FEMALEINFERT	Mannosyl-oligosaccharide 1,2-alpha-mannosidase IB || id:prot-a-1833	Inverse variance weighted	2	0.124295	0.168876	0.461724	-0.206703	0.455292	1.13235	0.813261	1.57663	0.541711
prot-a-1834	finn-b-N14_FEMALEINFERT	Female infertility || id:finn-b-N14_FEMALEINFERT	Endoplasmic reticulum mannosyl-oligosaccharide 1,2-alpha-mannosidase || id:prot-a-1834	Inverse variance weighted	2	0.0107529	0.0481727	0.823368	-0.0836656	0.105171	1.01081	0.919739	1.1109	0.0498248
prot-a-1835	finn-b-N14_FEMALEINFERT	Female infertility || id:finn-b-N14_FEMALEINFERT	Epididymis-specific alpha-mannosidase || id:prot-a-1835	Inverse variance weighted	3	-0.0171292	0.0646849	0.791155	-0.143912	0.109653	0.983017	0.865964	1.11589	0.0701246
prot-a-1836	finn-b-N14_FEMALEINFERT	Female infertility || id:finn-b-N14_FEMALEINFERT	Beta-mannosidase || id:prot-a-1836	Inverse variance weighted	2	-0.0460722	0.0343287	0.179567	-0.113356	0.0212121	0.954973	0.892832	1.02144	1.8012
prot-a-1837	finn-b-N14_FEMALEINFERT	Female infertility || id:finn-b-N14_FEMALEINFERT	Glycoprotein endo-alpha-1,2-mannosidase || id:prot-a-1837	Inverse variance weighted	2	-0.000674346	0.0274246	0.980383	-0.0544265	0.0530779	0.999326	0.947028	1.05451	0.000604623
prot-a-1838	finn-b-N14_FEMALEINFERT	Female infertility || id:finn-b-N14_FEMALEINFERT	MANSC domain-containing protein 1 || id:prot-a-1838	Inverse variance weighted	2	-0.0609783	0.0575852	0.289634	-0.173845	0.0518886	0.940844	0.840427	1.05326	1.12132
prot-a-1841	finn-b-N14_FEMALEINFERT	Female infertility || id:finn-b-N14_FEMALEINFERT	Dual specificity mitogen-activated protein kinase kinase 3 || id:prot-a-1841	Inverse variance weighted	2	-0.0675868	0.0664715	0.309259	-0.197871	0.0626973	0.934647	0.820476	1.0647	1.03384
prot-a-1842	finn-b-N14_FEMALEINFERT	Female infertility || id:finn-b-N14_FEMALEINFERT	Dual specificity mitogen-activated protein kinase kinase 4 || id:prot-a-1842	Inverse variance weighted	3	0.000920091	0.0271302	0.972946	-0.0522551	0.0540953	1.00092	0.949087	1.05559	0.00115015
prot-a-1848	finn-b-N14_FEMALEINFERT	Female infertility || id:finn-b-N14_FEMALEINFERT	Mitogen-activated protein kinase 3 || id:prot-a-1848	Inverse variance weighted	2	-0.0292508	0.0367261	0.425765	-0.101234	0.0427323	0.971173	0.903722	1.04366	0.634347
prot-a-1852	finn-b-N14_FEMALEINFERT	Female infertility || id:finn-b-N14_FEMALEINFERT	MAP kinase-activated protein kinase 3 || id:prot-a-1852	Inverse variance weighted	2	-0.0329974	0.0363144	0.36353	-0.104174	0.0381788	0.967541	0.901069	1.03892	0.825661
prot-a-1854	finn-b-N14_FEMALEINFERT	Female infertility || id:finn-b-N14_FEMALEINFERT	MAP kinase-activated protein kinase 5 || id:prot-a-1854	Inverse variance weighted	4	0.0289275	0.0355853	0.416272	-0.0408196	0.0986746	1.02935	0.960002	1.10371	0.660817
prot-a-1858	finn-b-N14_FEMALEINFERT	Female infertility || id:finn-b-N14_FEMALEINFERT	Matrilin-3 || id:prot-a-1858	Inverse variance weighted	3	-0.0138571	0.0523273	0.791151	-0.116419	0.0887044	0.986238	0.890103	1.09276	0.0701279
prot-a-1863	finn-b-N14_FEMALEINFERT	Female infertility || id:finn-b-N14_FEMALEINFERT	Mannose-binding protein C || id:prot-a-1863	Inverse variance weighted	4	-0.016645	0.0285543	0.559944	-0.0726114	0.0393214	0.983493	0.929962	1.0401	0.3398
prot-a-1865	finn-b-N14_FEMALEINFERT	Female infertility || id:finn-b-N14_FEMALEINFERT	Mast cell-expressed membrane protein 1 || id:prot-a-1865	Inverse variance weighted	2	0.0100261	0.0473639	0.832356	-0.0828071	0.102859	1.01008	0.920529	1.10834	0.044809
prot-a-1867	finn-b-N14_FEMALEINFERT	Female infertility || id:finn-b-N14_FEMALEINFERT	Multiple coagulation factor deficiency protein 2 || id:prot-a-1867	Inverse variance weighted	2	0.0685542	0.0945868	0.468589	-0.116836	0.253944	1.07096	0.889731	1.2891	0.5253
prot-a-1876	finn-b-N14_FEMALEINFERT	Female infertility || id:finn-b-N14_FEMALEINFERT	Mediator of RNA polymerase II transcription subunit 4 || id:prot-a-1876	Inverse variance weighted	2	0.115111	0.0652137	0.0775418	-0.0127082	0.24293	1.122	0.987372	1.27498	3.11569
prot-a-1879	finn-b-N14_FEMALEINFERT	Female infertility || id:finn-b-N14_FEMALEINFERT	Protein MENT || id:prot-a-1879	Inverse variance weighted	3	-0.0227158	0.0605149	0.707381	-0.141325	0.0958934	0.97754	0.868207	1.10064	0.140907
prot-a-1882	finn-b-N14_FEMALEINFERT	Female infertility || id:finn-b-N14_FEMALEINFERT	Hepatocyte growth factor receptor || id:prot-a-1882	Inverse variance weighted	2	-0.148385	0.0694708	0.0326845	-0.284548	-0.0122225	0.862099	0.752354	0.987852	4.56223
prot-a-1883	finn-b-N14_FEMALEINFERT	Female infertility || id:finn-b-N14_FEMALEINFERT	tRNA (guanine-N(7)-)-methyltransferase || id:prot-a-1883	Inverse variance weighted	2	-0.0149186	0.102991	0.884827	-0.21678	0.186943	0.985192	0.805107	1.20556	0.0209825
prot-a-1885	finn-b-N14_FEMALEINFERT	Female infertility || id:finn-b-N14_FEMALEINFERT	Microfibrillar-associated protein 2 || id:prot-a-1885	Inverse variance weighted	3	0.00724254	0.0611923	0.905785	-0.112694	0.127179	1.00727	0.893424	1.13562	0.0140084
prot-a-1893	finn-b-N14_FEMALEINFERT	Female infertility || id:finn-b-N14_FEMALEINFERT	Alpha-1,6-mannosyl-glycoprotein 2-beta-N-acetylglucosaminyltransferase || id:prot-a-1893	Inverse variance weighted	2	-0.00334426	0.0773548	0.965516	-0.15496	0.148271	0.996661	0.85645	1.15983	0.00186907
prot-a-1896	finn-b-N14_FEMALEINFERT	Female infertility || id:finn-b-N14_FEMALEINFERT	Melanoma-derived growth regulatory protein || id:prot-a-1896	Inverse variance weighted	2	-0.00336865	0.0187276	0.857249	-0.0400747	0.0333374	0.996637	0.960718	1.0339	0.0323556
prot-a-1898	finn-b-N14_FEMALEINFERT	Female infertility || id:finn-b-N14_FEMALEINFERT	MHC class I polypeptide-related sequence B || id:prot-a-1898	Inverse variance weighted	2	0.0115695	0.0455164	0.799354	-0.0776427	0.100782	1.01164	0.925295	1.10604	0.0646089
prot-a-19	finn-b-N14_FEMALEINFERT	Female infertility || id:finn-b-N14_FEMALEINFERT	Lysosomal acid phosphatase || id:prot-a-19	Inverse variance weighted	3	-0.0875841	0.0424636	0.0391536	-0.170813	-0.00435547	0.916142	0.842979	0.995654	4.25419
prot-a-1901	finn-b-N14_FEMALEINFERT	Female infertility || id:finn-b-N14_FEMALEINFERT	Allergin-1 || id:prot-a-1901	Inverse variance weighted	2	-0.0658309	0.0908674	0.468776	-0.243931	0.112269	0.936289	0.783542	1.11881	0.524859
prot-a-1902	finn-b-N14_FEMALEINFERT	Female infertility || id:finn-b-N14_FEMALEINFERT	MICOS complex subunit MIC10 || id:prot-a-1902	Inverse variance weighted	3	-0.0300003	0.022372	0.179928	-0.0738494	0.0138488	0.970445	0.928812	1.01395	1.79822
prot-a-1903	finn-b-N14_FEMALEINFERT	Female infertility || id:finn-b-N14_FEMALEINFERT	Multiple inositol polyphosphate phosphatase 1 || id:prot-a-1903	Inverse variance weighted	2	0.0940514	0.0552781	0.0888639	-0.0142937	0.202397	1.09862	0.985808	1.22433	2.89484
prot-a-1904	finn-b-N14_FEMALEINFERT	Female infertility || id:finn-b-N14_FEMALEINFERT	Malectin || id:prot-a-1904	Inverse variance weighted	2	-0.0949929	0.09811	0.33293	-0.287289	0.0973027	0.909379	0.750295	1.10219	0.937466
prot-a-1906	finn-b-N14_FEMALEINFERT	Female infertility || id:finn-b-N14_FEMALEINFERT	Promotilin || id:prot-a-1906	Inverse variance weighted	3	0.00468523	0.0356688	0.895495	-0.0652255	0.074596	1.0047	0.936856	1.07745	0.0172539
prot-a-1911	finn-b-N14_FEMALEINFERT	Female infertility || id:finn-b-N14_FEMALEINFERT	Stromelysin-2 || id:prot-a-1911	Inverse variance weighted	3	-0.0431448	0.0961585	0.65366	-0.231615	0.145326	0.957773	0.793251	1.15642	0.201317
prot-a-1912	finn-b-N14_FEMALEINFERT	Female infertility || id:finn-b-N14_FEMALEINFERT	Macrophage metalloelastase || id:prot-a-1912	Inverse variance weighted	2	-0.0155082	0.032736	0.635689	-0.0796707	0.0486544	0.984611	0.92342	1.04986	0.224425
prot-a-1917	finn-b-N14_FEMALEINFERT	Female infertility || id:finn-b-N14_FEMALEINFERT	Matrix metalloproteinase-17 || id:prot-a-1917	Inverse variance weighted	3	0.0363634	0.0557102	0.513934	-0.0728286	0.145555	1.03703	0.92976	1.15668	0.426048
prot-a-1920	finn-b-N14_FEMALEINFERT	Female infertility || id:finn-b-N14_FEMALEINFERT	Neutrophil collagenase || id:prot-a-1920	Inverse variance weighted	4	0.0206551	0.0244822	0.398849	-0.02733	0.0686402	1.02087	0.97304	1.07105	0.711793
prot-a-1921	finn-b-N14_FEMALEINFERT	Female infertility || id:finn-b-N14_FEMALEINFERT	Matrix metalloproteinase-9 || id:prot-a-1921	Inverse variance weighted	3	0.0767996	0.0833353	0.356751	-0.0865375	0.240137	1.07983	0.917101	1.27142	0.849298
prot-a-1922	finn-b-N14_FEMALEINFERT	Female infertility || id:finn-b-N14_FEMALEINFERT	Multimerin-2 || id:prot-a-1922	Inverse variance weighted	2	0.0257429	0.0235765	0.274882	-0.020467	0.0719529	1.02608	0.979741	1.0746	1.19222
prot-a-1930	finn-b-N14_FEMALEINFERT	Female infertility || id:finn-b-N14_FEMALEINFERT	Myeloperoxidase || id:prot-a-1930	Inverse variance weighted	2	-0.0856475	0.0911544	0.347429	-0.26431	0.0930151	0.917918	0.767735	1.09748	0.882825
prot-a-1931	finn-b-N14_FEMALEINFERT	Female infertility || id:finn-b-N14_FEMALEINFERT	MAGUK p55 subfamily member 6 || id:prot-a-1931	Inverse variance weighted	3	-0.0639593	0.0451308	0.156424	-0.152416	0.024497	0.938043	0.858631	1.0248	2.00846
prot-a-1934	finn-b-N14_FEMALEINFERT	Female infertility || id:finn-b-N14_FEMALEINFERT	Myelin protein P0 || id:prot-a-1934	Inverse variance weighted	2	0.0789353	0.0741937	0.28737	-0.0664842	0.224355	1.08213	0.935678	1.25152	1.1319
prot-a-1937	finn-b-N14_FEMALEINFERT	Female infertility || id:finn-b-N14_FEMALEINFERT	Macrophage mannose receptor 1 || id:prot-a-1937	Inverse variance weighted	2	0.0057269	0.0418023	0.891031	-0.0762056	0.0876594	1.00574	0.926626	1.09162	0.0187689
prot-a-1938	finn-b-N14_FEMALEINFERT	Female infertility || id:finn-b-N14_FEMALEINFERT	C-type mannose receptor 2 || id:prot-a-1938	Inverse variance weighted	3	0.0376648	0.0690113	0.585219	-0.0975974	0.172927	1.03838	0.907014	1.18878	0.297872
prot-a-1942	finn-b-N14_FEMALEINFERT	Female infertility || id:finn-b-N14_FEMALEINFERT	39S ribosomal protein L33, mitochondrial || id:prot-a-1942	Inverse variance weighted	2	-0.0150029	0.0558965	0.788388	-0.12456	0.0945542	0.985109	0.882885	1.09917	0.072041
prot-a-1950	finn-b-N14_FEMALEINFERT	Female infertility || id:finn-b-N14_FEMALEINFERT	Prostate-associated microseminoprotein || id:prot-a-1950	Inverse variance weighted	3	-0.0843573	0.0764841	0.270054	-0.234266	0.0655516	0.919103	0.791151	1.06775	1.21647
prot-a-1955	finn-b-N14_FEMALEINFERT	Female infertility || id:finn-b-N14_FEMALEINFERT	Macrophage-stimulating protein receptor || id:prot-a-1955	Inverse variance weighted	2	0.0107983	0.06159	0.860823	-0.109918	0.131515	1.01086	0.895908	1.14055	0.0307393
prot-a-1958	finn-b-N14_FEMALEINFERT	Female infertility || id:finn-b-N14_FEMALEINFERT	Metallothionein-1F || id:prot-a-1958	Inverse variance weighted	2	-0.0507209	0.0678957	0.455039	-0.183796	0.0823547	0.950544	0.832105	1.08584	0.55807
prot-a-1962	finn-b-N14_FEMALEINFERT	Female infertility || id:finn-b-N14_FEMALEINFERT	5-formyltetrahydrofolate cyclo-ligase || id:prot-a-1962	Inverse variance weighted	2	-0.0171021	0.034429	0.619375	-0.0845829	0.0503786	0.983043	0.918895	1.05167	0.246748
prot-a-1965	finn-b-N14_FEMALEINFERT	Female infertility || id:finn-b-N14_FEMALEINFERT	Peptide chain release factor 1-like, mitochondrial || id:prot-a-1965	Inverse variance weighted	2	0.00313614	0.0795103	0.968537	-0.152704	0.158976	1.00314	0.858384	1.17231	0.00155576
prot-a-197	finn-b-N14_FEMALEINFERT	Female infertility || id:finn-b-N14_FEMALEINFERT	Cyclic AMP-dependent transcription factor ATF-6 alpha || id:prot-a-197	Inverse variance weighted	2	-0.0892885	0.123407	0.469355	-0.331166	0.152589	0.914582	0.718086	1.16485	0.523495
prot-a-1982	finn-b-N14_FEMALEINFERT	Female infertility || id:finn-b-N14_FEMALEINFERT	Myelin regulatory factor || id:prot-a-1982	Inverse variance weighted	2	-0.120719	0.0882384	0.17128	-0.293667	0.0522282	0.886283	0.745525	1.05362	1.8717
prot-a-1990	finn-b-N14_FEMALEINFERT	Female infertility || id:finn-b-N14_FEMALEINFERT	N-acylethanolamine-hydrolyzing acid amidase || id:prot-a-1990	Inverse variance weighted	2	-0.0107469	0.0317598	0.735076	-0.0729962	0.0515023	0.989311	0.929604	1.05285	0.114502
prot-a-1991	finn-b-N14_FEMALEINFERT	Female infertility || id:finn-b-N14_FEMALEINFERT	N-acetylated-alpha-linked acidic dipeptidase 2 || id:prot-a-1991	Inverse variance weighted	3	0.0145805	0.0550146	0.790987	-0.0932481	0.122409	1.01469	0.910967	1.13022	0.0702407
prot-a-1995	finn-b-N14_FEMALEINFERT	Female infertility || id:finn-b-N14_FEMALEINFERT	N-acetyl-D-glucosamine kinase || id:prot-a-1995	Inverse variance weighted	2	-0.0247983	0.0385659	0.520216	-0.100387	0.0507908	0.975507	0.904487	1.0521	0.413465
prot-a-1999	finn-b-N14_FEMALEINFERT	Female infertility || id:finn-b-N14_FEMALEINFERT	Nucleosome assembly protein 1-like 2 || id:prot-a-1999	Inverse variance weighted	2	-0.0685815	0.0808244	0.396146	-0.226997	0.0898343	0.933717	0.796923	1.09399	0.719994
prot-a-2000	finn-b-N14_FEMALEINFERT	Female infertility || id:finn-b-N14_FEMALEINFERT	Beta-soluble NSF attachment protein || id:prot-a-2000	Inverse variance weighted	2	0.128849	0.0591715	0.029439	0.0128732	0.244825	1.13752	1.01296	1.2774	4.74176
prot-a-2001	finn-b-N14_FEMALEINFERT	Female infertility || id:finn-b-N14_FEMALEINFERT	Arylamine N-acetyltransferase 1 || id:prot-a-2001	Inverse variance weighted	2	-0.0137151	0.0501769	0.784595	-0.112062	0.0846316	0.986378	0.893989	1.08832	0.0747125
prot-a-2006	finn-b-N14_FEMALEINFERT	Female infertility || id:finn-b-N14_FEMALEINFERT	Neural cell adhesion molecule 1, 120 kDa isoform || id:prot-a-2006	Inverse variance weighted	3	-0.0261365	0.052242	0.616866	-0.128531	0.0762578	0.974202	0.879386	1.07924	0.250297
prot-a-2008	finn-b-N14_FEMALEINFERT	Female infertility || id:finn-b-N14_FEMALEINFERT	Neural cell adhesion molecule 2 || id:prot-a-2008	Inverse variance weighted	2	0.00793429	0.105409	0.939998	-0.198667	0.214535	1.00797	0.819823	1.23929	0.00566584
prot-a-2009	finn-b-N14_FEMALEINFERT	Female infertility || id:finn-b-N14_FEMALEINFERT	Neutrophil cytosol factor 2 || id:prot-a-2009	Inverse variance weighted	3	-0.0441875	0.0307292	0.150444	-0.104417	0.0160417	0.956775	0.90085	1.01617	2.06774
prot-a-201	finn-b-N14_FEMALEINFERT	Female infertility || id:finn-b-N14_FEMALEINFERT	Sarcoplasmic/endoplasmic reticulum calcium ATPase 3 || id:prot-a-201	Inverse variance weighted	3	0.0804486	0.0656542	0.220448	-0.0482337	0.209131	1.08377	0.952911	1.23261	1.50145
prot-a-2016	finn-b-N14_FEMALEINFERT	Female infertility || id:finn-b-N14_FEMALEINFERT	Natural cytotoxicity triggering receptor 3 || id:prot-a-2016	Inverse variance weighted	2	-0.0142219	0.0645175	0.825533	-0.140676	0.112232	0.985879	0.868771	1.11877	0.0485913
prot-a-2018	finn-b-N14_FEMALEINFERT	Female infertility || id:finn-b-N14_FEMALEINFERT	Kinetochore protein NDC80 homolog || id:prot-a-2018	Inverse variance weighted	4	0.032079	0.0544599	0.555836	-0.0746625	0.13882	1.0326	0.928057	1.14892	0.346965
prot-a-202	finn-b-N14_FEMALEINFERT	Female infertility || id:finn-b-N14_FEMALEINFERT	Potassium-transporting ATPase subunit beta || id:prot-a-202	Inverse variance weighted	2	-0.120441	0.0805547	0.134878	-0.278328	0.0374466	0.88653	0.757049	1.03816	2.23545
prot-a-2023	finn-b-N14_FEMALEINFERT	Female infertility || id:finn-b-N14_FEMALEINFERT	NADH dehydrogenase [ubiquinone] 1 beta subcomplex subunit 4 || id:prot-a-2023	Inverse variance weighted	2	-0.0450512	0.0290886	0.12144	-0.102065	0.0119625	0.955949	0.902971	1.01203	2.39865
prot-a-2030	finn-b-N14_FEMALEINFERT	Female infertility || id:finn-b-N14_FEMALEINFERT	Protein kinase C-binding protein NELL1 || id:prot-a-2030	Inverse variance weighted	3	-0.0135866	0.0409649	0.740142	-0.0938779	0.0667046	0.986505	0.910394	1.06898	0.110002
prot-a-2033	finn-b-N14_FEMALEINFERT	Female infertility || id:finn-b-N14_FEMALEINFERT	Neogenin || id:prot-a-2033	Inverse variance weighted	2	-0.102737	0.0699174	0.141721	-0.239775	0.0343007	0.902364	0.786805	1.0349	2.15917
prot-a-2039	finn-b-N14_FEMALEINFERT	Female infertility || id:finn-b-N14_FEMALEINFERT	Neurofascin || id:prot-a-2039	Inverse variance weighted	3	-0.00305779	0.0325521	0.92516	-0.0668599	0.0607443	0.996947	0.935326	1.06263	0.00882386
prot-a-2043	finn-b-N14_FEMALEINFERT	Female infertility || id:finn-b-N14_FEMALEINFERT	Tumor necrosis factor receptor superfamily member 16 || id:prot-a-2043	Inverse variance weighted	3	0.00748176	0.0718839	0.917105	-0.133411	0.148374	1.00751	0.875106	1.15995	0.0108329
prot-a-2044	finn-b-N14_FEMALEINFERT	Female infertility || id:finn-b-N14_FEMALEINFERT	Tumor necrosis factor receptor superfamily member 16 || id:prot-a-2044	Inverse variance weighted	2	0.0261277	0.0483558	0.588975	-0.0686497	0.120905	1.02647	0.933654	1.12852	0.291948
prot-a-2049	finn-b-N14_FEMALEINFERT	Female infertility || id:finn-b-N14_FEMALEINFERT	Nidogen-1 || id:prot-a-2049	Inverse variance weighted	3	0.0627003	0.0748108	0.401964	-0.0839289	0.20933	1.06471	0.919497	1.23285	0.702442
prot-a-205	finn-b-N14_FEMALEINFERT	Female infertility || id:finn-b-N14_FEMALEINFERT	Aurora kinase B || id:prot-a-205	Inverse variance weighted	3	-0.030831	0.0575397	0.592082	-0.143609	0.0819468	0.969639	0.866227	1.0854	0.287105
prot-a-2061	finn-b-N14_FEMALEINFERT	Female infertility || id:finn-b-N14_FEMALEINFERT	Normal mucosa of esophagus-specific gene 1 protein || id:prot-a-2061	Inverse variance weighted	2	0.0298339	0.0627615	0.634535	-0.0931786	0.152846	1.03028	0.911031	1.16515	0.225961
prot-a-2062	finn-b-N14_FEMALEINFERT	Female infertility || id:finn-b-N14_FEMALEINFERT	NmrA-like family domain-containing protein 1 || id:prot-a-2062	Inverse variance weighted	2	0.0581815	0.0804438	0.469522	-0.0994884	0.215851	1.05991	0.9053	1.24092	0.5231
prot-a-2064	finn-b-N14_FEMALEINFERT	Female infertility || id:finn-b-N14_FEMALEINFERT	Noggin || id:prot-a-2064	Inverse variance weighted	3	-0.103353	0.0559706	0.0648101	-0.213056	0.00634899	0.901808	0.808111	1.00637	3.4098
prot-a-2071	finn-b-N14_FEMALEINFERT	Female infertility || id:finn-b-N14_FEMALEINFERT	Epididymal secretory protein E1 || id:prot-a-2071	Inverse variance weighted	3	-0.0402251	0.0264341	0.128082	-0.092036	0.0115858	0.960573	0.912072	1.01165	2.3156
prot-a-2073	finn-b-N14_FEMALEINFERT	Female infertility || id:finn-b-N14_FEMALEINFERT	Pro-FMRFamide-related neuropeptide FF || id:prot-a-2073	Inverse variance weighted	3	-0.0578288	0.0284061	0.0417716	-0.113505	-0.00215285	0.943812	0.8927	0.997849	4.14443
prot-a-2074	finn-b-N14_FEMALEINFERT	Female infertility || id:finn-b-N14_FEMALEINFERT	Nuclear pore complex-interacting protein family member B3 || id:prot-a-2074	Inverse variance weighted	2	-0.080527	0.05382	0.134594	-0.186014	0.0249601	0.92263	0.830262	1.02527	2.2387
prot-a-2078	finn-b-N14_FEMALEINFERT	Female infertility || id:finn-b-N14_FEMALEINFERT	N-terminal pro-BNP || id:prot-a-2078	Inverse variance weighted	2	-0.0869877	0.124945	0.4863	-0.331881	0.157905	0.916688	0.717573	1.17106	0.484702
prot-a-2079	finn-b-N14_FEMALEINFERT	Female infertility || id:finn-b-N14_FEMALEINFERT	Neuropeptide S || id:prot-a-2079	Inverse variance weighted	2	-0.034582	0.180222	0.847832	-0.387817	0.318653	0.966009	0.678537	1.37527	0.0368201
prot-a-208	finn-b-N14_FEMALEINFERT	Female infertility || id:finn-b-N14_FEMALEINFERT	Zinc-alpha-2-glycoprotein || id:prot-a-208	Inverse variance weighted	4	-0.00738141	0.045755	0.871838	-0.0970611	0.0822983	0.992646	0.907501	1.08578	0.0260257
prot-a-2081	finn-b-N14_FEMALEINFERT	Female infertility || id:finn-b-N14_FEMALEINFERT	Neuronal pentraxin-2 || id:prot-a-2081	Inverse variance weighted	2	0.0253393	0.103907	0.807336	-0.178319	0.228997	1.02566	0.836676	1.25734	0.05947
prot-a-2082	finn-b-N14_FEMALEINFERT	Female infertility || id:finn-b-N14_FEMALEINFERT	Neuropeptide W || id:prot-a-2082	Inverse variance weighted	3	-0.0157004	0.0511898	0.759064	-0.116032	0.0846316	0.984422	0.890446	1.08832	0.0940712
prot-a-2087	finn-b-N14_FEMALEINFERT	Female infertility || id:finn-b-N14_FEMALEINFERT	Oxysterols receptor LXR-beta || id:prot-a-2087	Inverse variance weighted	3	-0.0389948	0.0408484	0.339768	-0.119058	0.041068	0.961756	0.887757	1.04192	0.911305
prot-a-2099	finn-b-N14_FEMALEINFERT	Female infertility || id:finn-b-N14_FEMALEINFERT	Neuropilin-1 || id:prot-a-2099	Inverse variance weighted	2	-0.0267262	0.0620026	0.666432	-0.148251	0.0947989	0.973628	0.862214	1.09944	0.185804
prot-a-2100	finn-b-N14_FEMALEINFERT	Female infertility || id:finn-b-N14_FEMALEINFERT	Neuropilin-2 || id:prot-a-2100	Inverse variance weighted	2	-0.166335	0.112573	0.139523	-0.386979	0.0543089	0.846763	0.679105	1.05581	2.18321
prot-a-2101	finn-b-N14_FEMALEINFERT	Female infertility || id:finn-b-N14_FEMALEINFERT	Neurensin-1 || id:prot-a-2101	Inverse variance weighted	3	-0.124732	0.0600763	0.0378733	-0.242481	-0.00698228	0.882734	0.784678	0.993042	4.3107
prot-a-2103	finn-b-N14_FEMALEINFERT	Female infertility || id:finn-b-N14_FEMALEINFERT	Neurexin-1 || id:prot-a-2103	Inverse variance weighted	2	-0.0779426	0.0515392	0.130458	-0.178959	0.0230742	0.925018	0.83614	1.02334	2.28704
prot-a-2104	finn-b-N14_FEMALEINFERT	Female infertility || id:finn-b-N14_FEMALEINFERT	Neurexin-2-beta || id:prot-a-2104	Inverse variance weighted	2	-0.0849857	0.0971382	0.381631	-0.275377	0.105405	0.918525	0.759286	1.11116	0.765441
prot-a-2105	finn-b-N14_FEMALEINFERT	Female infertility || id:finn-b-N14_FEMALEINFERT	Neurexin-3-beta || id:prot-a-2105	Inverse variance weighted	2	0.104671	0.0831688	0.208196	-0.0583395	0.267682	1.11035	0.94333	1.30693	1.58393
prot-a-2118	finn-b-N14_FEMALEINFERT	Female infertility || id:finn-b-N14_FEMALEINFERT	Netrin-1 || id:prot-a-2118	Inverse variance weighted	2	-0.0220677	0.0355387	0.534632	-0.0917235	0.047588	0.978174	0.912357	1.04874	0.38558
prot-a-212	finn-b-N14_FEMALEINFERT	Female infertility || id:finn-b-N14_FEMALEINFERT	Beta-1,4-glucuronyltransferase 1 || id:prot-a-212	Inverse variance weighted	2	0.0197429	0.0323756	0.541988	-0.0437132	0.083199	1.01994	0.957228	1.08676	0.371867
prot-a-2120	finn-b-N14_FEMALEINFERT	Female infertility || id:finn-b-N14_FEMALEINFERT	Netrin-G1 || id:prot-a-2120	Inverse variance weighted	2	0.0254901	0.0519359	0.623568	-0.0763042	0.127284	1.02582	0.926534	1.13574	0.240885
prot-a-2127	finn-b-N14_FEMALEINFERT	Female infertility || id:finn-b-N14_FEMALEINFERT	Protein syndesmos || id:prot-a-2127	Inverse variance weighted	2	-0.0430554	0.0587255	0.463459	-0.158157	0.0720465	0.957858	0.853716	1.07471	0.537529
prot-a-2129	finn-b-N14_FEMALEINFERT	Female infertility || id:finn-b-N14_FEMALEINFERT	ADP-ribose pyrophosphatase, mitochondrial || id:prot-a-2129	Inverse variance weighted	3	-0.10082	0.0635745	0.11277	-0.225426	0.0237856	0.904095	0.798176	1.02407	2.51496
prot-a-213	finn-b-N14_FEMALEINFERT	Female infertility || id:finn-b-N14_FEMALEINFERT	N-acetyllactosaminide beta-1,3-N-acetylglucosaminyltransferase 2 || id:prot-a-213	Inverse variance weighted	3	0.0786652	0.144615	0.586467	-0.20478	0.362111	1.08184	0.814826	1.43636	0.295896
prot-a-2135	finn-b-N14_FEMALEINFERT	Female infertility || id:finn-b-N14_FEMALEINFERT	Out at first protein homolog || id:prot-a-2135	Inverse variance weighted	2	-0.0237686	0.0437018	0.586523	-0.109424	0.0618868	0.976512	0.89635	1.06384	0.295808
prot-a-2136	finn-b-N14_FEMALEINFERT	Female infertility || id:finn-b-N14_FEMALEINFERT	2'-5'-oligoadenylate synthase 1 || id:prot-a-2136	Inverse variance weighted	2	0.0245743	0.0739945	0.739806	-0.120455	0.169603	1.02488	0.886517	1.18483	0.110297
prot-a-2139	finn-b-N14_FEMALEINFERT	Female infertility || id:finn-b-N14_FEMALEINFERT	Odorant-binding protein 2b || id:prot-a-2139	Inverse variance weighted	3	0.0365502	0.0256833	0.154703	-0.013789	0.0868894	1.03723	0.986306	1.09078	2.02525
prot-a-2140	finn-b-N14_FEMALEINFERT	Female infertility || id:finn-b-N14_FEMALEINFERT	OCIA domain-containing protein 1 || id:prot-a-2140	Inverse variance weighted	2	0.0723496	0.120671	0.548798	-0.164165	0.308864	1.07503	0.848602	1.36188	0.359474
prot-a-2143	finn-b-N14_FEMALEINFERT	Female infertility || id:finn-b-N14_FEMALEINFERT	Obg-like ATPase 1 || id:prot-a-2143	Inverse variance weighted	2	0.0290106	0.120875	0.810327	-0.207905	0.265926	1.02944	0.812285	1.30464	0.0576022
prot-a-2151	finn-b-N14_FEMALEINFERT	Female infertility || id:finn-b-N14_FEMALEINFERT	Origin recognition complex subunit 6 || id:prot-a-2151	Inverse variance weighted	2	0.139499	0.0979521	0.154403	-0.0524875	0.331485	1.1497	0.948866	1.39303	2.02821
prot-a-2152	finn-b-N14_FEMALEINFERT	Female infertility || id:finn-b-N14_FEMALEINFERT	Oxysterol-binding protein-related protein 11 || id:prot-a-2152	Inverse variance weighted	2	0.0603514	0.115919	0.602621	-0.166849	0.287552	1.06221	0.846327	1.33316	0.271061
prot-a-2155	finn-b-N14_FEMALEINFERT	Female infertility || id:finn-b-N14_FEMALEINFERT	Oncostatin-M || id:prot-a-2155	Inverse variance weighted	2	0.0109232	0.0554501	0.843834	-0.097759	0.119605	1.01098	0.906867	1.12705	0.0388058
prot-a-216	finn-b-N14_FEMALEINFERT	Female infertility || id:finn-b-N14_FEMALEINFERT	Beta-1,4-galactosyltransferase 1 || id:prot-a-216	Inverse variance weighted	4	0.0668983	0.0690174	0.332397	-0.0683757	0.202172	1.06919	0.93391	1.22406	0.939536
prot-a-2166	finn-b-N14_FEMALEINFERT	Female infertility || id:finn-b-N14_FEMALEINFERT	Platelet-activating factor acetylhydrolase IB subunit beta || id:prot-a-2166	Inverse variance weighted	3	-0.0277326	0.0646903	0.668143	-0.154526	0.0990604	0.972648	0.856822	1.10413	0.183782
prot-a-2169	finn-b-N14_FEMALEINFERT	Female infertility || id:finn-b-N14_FEMALEINFERT	Serine/threonine-protein kinase PAK 3 || id:prot-a-2169	Inverse variance weighted	2	0.00890405	0.0672309	0.894636	-0.122869	0.140677	1.00894	0.88438	1.15105	0.0175403
prot-a-217	finn-b-N14_FEMALEINFERT	Female infertility || id:finn-b-N14_FEMALEINFERT	Beta-1,4-galactosyltransferase 2 || id:prot-a-217	Inverse variance weighted	2	0.134334	0.237166	0.571111	-0.33051	0.599179	1.14378	0.718557	1.82062	0.320827
prot-a-2172	finn-b-N14_FEMALEINFERT	Female infertility || id:finn-b-N14_FEMALEINFERT	Peptidyl-glycine alpha-amidating monooxygenase || id:prot-a-2172	Inverse variance weighted	6	-0.0132978	0.0369558	0.718975	-0.0857311	0.0591356	0.98679	0.917841	1.06092	0.129477
prot-a-2189	finn-b-N14_FEMALEINFERT	Female infertility || id:finn-b-N14_FEMALEINFERT	PAX-interacting protein 1 || id:prot-a-2189	Inverse variance weighted	2	-0.0299117	0.0761257	0.694375	-0.179118	0.119295	0.970531	0.836007	1.1267	0.15439
prot-a-2191	finn-b-N14_FEMALEINFERT	Female infertility || id:finn-b-N14_FEMALEINFERT	Pterin-4-alpha-carbinolamine dehydratase || id:prot-a-2191	Inverse variance weighted	2	-0.0256773	0.0895773	0.774381	-0.201249	0.149894	0.97465	0.817709	1.16171	0.082168
prot-a-2194	finn-b-N14_FEMALEINFERT	Female infertility || id:finn-b-N14_FEMALEINFERT	Protocadherin-10 || id:prot-a-2194	Inverse variance weighted	4	-0.00283318	0.0189689	0.881271	-0.0400123	0.034346	0.997171	0.960778	1.03494	0.022308
prot-a-220	finn-b-N14_FEMALEINFERT	Female infertility || id:finn-b-N14_FEMALEINFERT	Beta-1,4-galactosyltransferase 6 || id:prot-a-220	Inverse variance weighted	3	-0.0305112	0.0540587	0.572477	-0.136466	0.0754439	0.96995	0.872436	1.07836	0.318556
prot-a-2200	finn-b-N14_FEMALEINFERT	Female infertility || id:finn-b-N14_FEMALEINFERT	Protocadherin alpha-7 || id:prot-a-2200	Inverse variance weighted	2	-0.0272306	0.0491046	0.579208	-0.123476	0.0690144	0.973137	0.883843	1.07145	0.307517
prot-a-2205	finn-b-N14_FEMALEINFERT	Female infertility || id:finn-b-N14_FEMALEINFERT	Protocadherin beta-4 || id:prot-a-2205	Inverse variance weighted	3	-0.0325676	0.0398835	0.414175	-0.110739	0.0456041	0.967957	0.895172	1.04666	0.666784
prot-a-2215	finn-b-N14_FEMALEINFERT	Female infertility || id:finn-b-N14_FEMALEINFERT	Programmed cell death 1 ligand 2 || id:prot-a-2215	Inverse variance weighted	4	-0.0477801	0.0515334	0.353839	-0.148786	0.0532254	0.953343	0.861754	1.05467	0.85964
prot-a-2216	finn-b-N14_FEMALEINFERT	Female infertility || id:finn-b-N14_FEMALEINFERT	Programmed cell death protein 5 || id:prot-a-2216	Inverse variance weighted	2	-0.0151189	0.0322208	0.638907	-0.0782718	0.0480339	0.984995	0.924713	1.04921	0.220175
prot-a-222	finn-b-N14_FEMALEINFERT	Female infertility || id:finn-b-N14_FEMALEINFERT	Transcription regulator protein BACH1 || id:prot-a-222	Inverse variance weighted	2	-0.0676175	0.0689988	0.327095	-0.202855	0.0676201	0.934618	0.816396	1.06996	0.960364
prot-a-2221	finn-b-N14_FEMALEINFERT	Female infertility || id:finn-b-N14_FEMALEINFERT	cAMP-specific 3',5'-cyclic phosphodiesterase 4D || id:prot-a-2221	Inverse variance weighted	2	-0.0123038	0.0541324	0.820197	-0.118403	0.0937957	0.987772	0.888338	1.09834	0.0516614
prot-a-2222	finn-b-N14_FEMALEINFERT	Female infertility || id:finn-b-N14_FEMALEINFERT	Retinal rod rhodopsin-sensitive cGMP 3',5'-cyclic phosphodiesterase subunit delta || id:prot-a-2222	Inverse variance weighted	2	-0.0596594	0.0875788	0.49574	-0.231314	0.111995	0.942085	0.79349	1.11851	0.464045
prot-a-2226	finn-b-N14_FEMALEINFERT	Female infertility || id:finn-b-N14_FEMALEINFERT	Platelet-derived growth factor subunit B || id:prot-a-2226	Inverse variance weighted	2	0.000686065	0.0775198	0.992939	-0.151253	0.152625	1.00069	0.85963	1.16489	7.83259e-05
prot-a-2228	finn-b-N14_FEMALEINFERT	Female infertility || id:finn-b-N14_FEMALEINFERT	Platelet-derived growth factor D || id:prot-a-2228	Inverse variance weighted	2	-0.0087996	0.0530173	0.868176	-0.112714	0.0951144	0.991239	0.893407	1.09978	0.027548
prot-a-2229	finn-b-N14_FEMALEINFERT	Female infertility || id:finn-b-N14_FEMALEINFERT	Platelet-derived growth factor receptor alpha || id:prot-a-2229	Inverse variance weighted	2	-0.0525605	0.043912	0.231325	-0.138628	0.0335069	0.948797	0.870552	1.03407	1.4327
prot-a-2231	finn-b-N14_FEMALEINFERT	Female infertility || id:finn-b-N14_FEMALEINFERT	Platelet-derived growth factor receptor-like protein || id:prot-a-2231	Inverse variance weighted	2	-0.00393715	0.0179251	0.826148	-0.0390704	0.0311961	0.996071	0.961683	1.03169	0.0482435
prot-a-2243	finn-b-N14_FEMALEINFERT	Female infertility || id:finn-b-N14_FEMALEINFERT	Platelet endothelial aggregation receptor 1 || id:prot-a-2243	Inverse variance weighted	3	-0.0629657	0.0797699	0.429912	-0.219315	0.0933833	0.938976	0.803069	1.09788	0.623061
prot-a-2245	finn-b-N14_FEMALEINFERT	Female infertility || id:finn-b-N14_FEMALEINFERT	Platelet endothelial cell adhesion molecule || id:prot-a-2245	Inverse variance weighted	3	0.0214495	0.0557309	0.700329	-0.0877831	0.130682	1.02168	0.91596	1.13961	0.14813
prot-a-2247	finn-b-N14_FEMALEINFERT	Female infertility || id:finn-b-N14_FEMALEINFERT	Proenkephalin-A || id:prot-a-2247	Inverse variance weighted	3	-0.0471081	0.0361581	0.192631	-0.117978	0.0237618	0.953984	0.888716	1.02405	1.69738
prot-a-2255	finn-b-N14_FEMALEINFERT	Female infertility || id:finn-b-N14_FEMALEINFERT	Phosphoglycerate kinase 1 || id:prot-a-2255	Inverse variance weighted	4	0.014999	0.066781	0.82229	-0.115892	0.14589	1.01511	0.890572	1.15707	0.0504452
prot-a-2258	finn-b-N14_FEMALEINFERT	Female infertility || id:finn-b-N14_FEMALEINFERT	Phosphoglucomutase-1 || id:prot-a-2258	Inverse variance weighted	2	-0.00388056	0.0906233	0.965844	-0.181502	0.173741	0.996127	0.834016	1.18975	0.00183362
prot-a-2264	finn-b-N14_FEMALEINFERT	Female infertility || id:finn-b-N14_FEMALEINFERT	Peptidase inhibitor 15 || id:prot-a-2264	Inverse variance weighted	2	0.00986012	0.063644	0.87688	-0.114882	0.134602	1.00991	0.891471	1.14408	0.0240021
prot-a-2269	finn-b-N14_FEMALEINFERT	Female infertility || id:finn-b-N14_FEMALEINFERT	Phosphatidylinositol 4-phosphate 3-kinase C2 domain-containing subunit alpha || id:prot-a-2269	Inverse variance weighted	4	0.00695682	0.0484898	0.885919	-0.0880832	0.101997	1.00698	0.915685	1.10738	0.0205836
prot-a-2271	finn-b-N14_FEMALEINFERT	Female infertility || id:finn-b-N14_FEMALEINFERT	Phosphatidylinositol 4,5-bisphosphate 3-kinase catalytic subunit gamma isoform || id:prot-a-2271	Inverse variance weighted	2	0.0122494	0.050888	0.809777	-0.087491	0.11199	1.01232	0.916227	1.1185	0.0579432
prot-a-2274	finn-b-N14_FEMALEINFERT	Female infertility || id:finn-b-N14_FEMALEINFERT	Serine/threonine-protein kinase pim-1 || id:prot-a-2274	Inverse variance weighted	2	-0.113302	0.0625929	0.070275	-0.235984	0.00938056	0.892881	0.789794	1.00942	3.27658
prot-a-2277	finn-b-N14_FEMALEINFERT	Female infertility || id:finn-b-N14_FEMALEINFERT	Pirin || id:prot-a-2277	Inverse variance weighted	2	0.0192736	0.033364	0.563482	-0.0461198	0.0846671	1.01946	0.954928	1.08835	0.333711
prot-a-2279	finn-b-N14_FEMALEINFERT	Female infertility || id:finn-b-N14_FEMALEINFERT	Phosphatidylinositol transfer protein beta isoform || id:prot-a-2279	Inverse variance weighted	2	0.0103919	0.0646662	0.87233	-0.116354	0.137138	1.01045	0.89016	1.14699	0.0258245
prot-a-2292	finn-b-N14_FEMALEINFERT	Female infertility || id:finn-b-N14_FEMALEINFERT	Urokinase-type plasminogen activator || id:prot-a-2292	Inverse variance weighted	2	-0.108543	0.0644646	0.0922278	-0.234894	0.0178076	0.89714	0.790655	1.01797	2.83505
prot-a-2296	finn-b-N14_FEMALEINFERT	Female infertility || id:finn-b-N14_FEMALEINFERT	1-phosphatidylinositol 4,5-bisphosphate phosphodiesterase gamma-1 || id:prot-a-2296	Inverse variance weighted	2	-0.0255933	0.061085	0.675233	-0.14532	0.0941334	0.974731	0.864746	1.09871	0.175542
prot-a-230	finn-b-N14_FEMALEINFERT	Female infertility || id:finn-b-N14_FEMALEINFERT	Basic leucine zipper transcriptional factor ATF-like 3 || id:prot-a-230	Inverse variance weighted	2	-0.0485592	0.0697101	0.486061	-0.185191	0.0880726	0.952601	0.830945	1.09207	0.485235
prot-a-2301	finn-b-N14_FEMALEINFERT	Female infertility || id:finn-b-N14_FEMALEINFERT	Angiostatin || id:prot-a-2301	Inverse variance weighted	3	-0.095909	0.0665987	0.149838	-0.226443	0.0346245	0.908547	0.797365	1.03523	2.07389
prot-a-2302	finn-b-N14_FEMALEINFERT	Female infertility || id:finn-b-N14_FEMALEINFERT	Plasmin || id:prot-a-2302	Inverse variance weighted	3	0.00744171	0.0788155	0.924776	-0.147037	0.16192	1.00747	0.863262	1.17577	0.00891504
prot-a-2308	finn-b-N14_FEMALEINFERT	Female infertility || id:finn-b-N14_FEMALEINFERT	Plexin-B2 || id:prot-a-2308	Inverse variance weighted	3	0.0452102	0.0446403	0.311172	-0.0422849	0.132705	1.04625	0.958597	1.14191	1.02569
prot-a-2309	finn-b-N14_FEMALEINFERT	Female infertility || id:finn-b-N14_FEMALEINFERT	Plexin-C1 || id:prot-a-2309	Inverse variance weighted	4	-0.0237983	0.0316646	0.452308	-0.0858608	0.0382643	0.976483	0.917722	1.03901	0.564862
prot-a-231	finn-b-N14_FEMALEINFERT	Female infertility || id:finn-b-N14_FEMALEINFERT	Basal Cell Adhesion Molecule || id:prot-a-231	Inverse variance weighted	2	-0.135953	0.0618784	0.0280131	-0.257235	-0.0146716	0.872883	0.773187	0.985436	4.82726
prot-a-2310	finn-b-N14_FEMALEINFERT	Female infertility || id:finn-b-N14_FEMALEINFERT	Melanocyte protein PMEL || id:prot-a-2310	Inverse variance weighted	2	0.0339724	0.0984522	0.730045	-0.158994	0.226939	1.03456	0.853002	1.25475	0.11907
prot-a-2311	finn-b-N14_FEMALEINFERT	Female infertility || id:finn-b-N14_FEMALEINFERT	Protein TMEPAI || id:prot-a-2311	Inverse variance weighted	3	0.065216	0.0482695	0.176669	-0.0293922	0.159824	1.06739	0.971036	1.1733	1.82542
prot-a-2314	finn-b-N14_FEMALEINFERT	Female infertility || id:finn-b-N14_FEMALEINFERT	Bifunctional polynucleotide phosphatase/kinase || id:prot-a-2314	Inverse variance weighted	2	-0.066196	0.0738928	0.370339	-0.211026	0.0786339	0.935947	0.809753	1.08181	0.802527
prot-a-2318	finn-b-N14_FEMALEINFERT	Female infertility || id:finn-b-N14_FEMALEINFERT	GDP-fucose protein O-fucosyltransferase 1 || id:prot-a-2318	Inverse variance weighted	2	0.0611777	0.0441782	0.166116	-0.0254116	0.147767	1.06309	0.974909	1.15924	1.91765
prot-a-2319	finn-b-N14_FEMALEINFERT	Female infertility || id:finn-b-N14_FEMALEINFERT	GDP-fucose protein O-fucosyltransferase 2 || id:prot-a-2319	Inverse variance weighted	2	-0.00979015	0.0296863	0.741561	-0.0679753	0.048395	0.990258	0.934284	1.04959	0.108759
prot-a-2324	finn-b-N14_FEMALEINFERT	Female infertility || id:finn-b-N14_FEMALEINFERT	DNA-directed RNA polymerases I and III subunit RPAC1 || id:prot-a-2324	Inverse variance weighted	3	0.0419441	0.0498525	0.400143	-0.0557667	0.139655	1.04284	0.94576	1.14988	0.707896
prot-a-2325	finn-b-N14_FEMALEINFERT	Female infertility || id:finn-b-N14_FEMALEINFERT	Beta-endorphin || id:prot-a-2325	Inverse variance weighted	2	0.0161332	0.0351329	0.646087	-0.0527273	0.0849937	1.01626	0.948639	1.08871	0.210869
prot-a-2329	finn-b-N14_FEMALEINFERT	Female infertility || id:finn-b-N14_FEMALEINFERT	Protein O-linked-mannose beta-1,4-N-acetylglucosaminyltransferase 2 || id:prot-a-2329	Inverse variance weighted	2	0.0402937	0.0530293	0.44735	-0.0636436	0.144231	1.04112	0.938339	1.15515	0.577356
prot-a-2333	finn-b-N14_FEMALEINFERT	Female infertility || id:finn-b-N14_FEMALEINFERT	Periostin || id:prot-a-2333	Inverse variance weighted	3	0.143608	0.138273	0.298997	-0.127406	0.414623	1.15443	0.880376	1.5138	1.07866
prot-a-2337	finn-b-N14_FEMALEINFERT	Female infertility || id:finn-b-N14_FEMALEINFERT	Neutrophil-activating peptide 2 || id:prot-a-2337	Inverse variance weighted	3	0.0229127	0.0686348	0.738504	-0.111612	0.157437	1.02318	0.894392	1.17051	0.111446
prot-a-2341	finn-b-N14_FEMALEINFERT	Female infertility || id:finn-b-N14_FEMALEINFERT	Peptidyl-prolyl cis-trans isomerase E || id:prot-a-2341	Inverse variance weighted	2	-0.0419739	0.0469523	0.371339	-0.134	0.0500526	0.958895	0.87459	1.05133	0.79918
prot-a-2343	finn-b-N14_FEMALEINFERT	Female infertility || id:finn-b-N14_FEMALEINFERT	Peptidyl-prolyl cis-trans isomerase-like 1 || id:prot-a-2343	Inverse variance weighted	2	-0.0326814	0.0504178	0.516848	-0.1315	0.0661375	0.967847	0.876779	1.06837	0.420178
prot-a-2344	finn-b-N14_FEMALEINFERT	Female infertility || id:finn-b-N14_FEMALEINFERT	Peptidyl-prolyl cis-trans isomerase-like 2 || id:prot-a-2344	Inverse variance weighted	2	-0.0310296	0.0936779	0.740465	-0.214638	0.152579	0.969447	0.806833	1.16483	0.109718
prot-a-2346	finn-b-N14_FEMALEINFERT	Female infertility || id:finn-b-N14_FEMALEINFERT	Protein phosphatase 1L || id:prot-a-2346	Inverse variance weighted	2	-0.00644144	0.146401	0.964906	-0.293388	0.280505	0.993579	0.745733	1.3238	0.00193587
prot-a-235	finn-b-N14_FEMALEINFERT	Female infertility || id:finn-b-N14_FEMALEINFERT	B-cell lymphoma/leukemia 10 || id:prot-a-235	Inverse variance weighted	2	-0.0313986	0.0479271	0.512382	-0.125336	0.0625385	0.969089	0.882201	1.06454	0.429199
prot-a-2350	finn-b-N14_FEMALEINFERT	Female infertility || id:finn-b-N14_FEMALEINFERT	Calcineurin subunit B type 1 || id:prot-a-2350	Inverse variance weighted	2	0.0104142	0.0625139	0.867692	-0.112113	0.132941	1.01047	0.893943	1.14218	0.0277523
prot-a-2351	finn-b-N14_FEMALEINFERT	Female infertility || id:finn-b-N14_FEMALEINFERT	Palmitoyl-protein thioesterase 1 || id:prot-a-2351	Inverse variance weighted	5	0.0114691	0.0280893	0.683046	-0.0435858	0.0665241	1.01154	0.95735	1.06879	0.166717
prot-a-2352	finn-b-N14_FEMALEINFERT	Female infertility || id:finn-b-N14_FEMALEINFERT	Pancreatic hormone || id:prot-a-2352	Inverse variance weighted	2	-0.117743	0.0759777	0.121213	-0.266659	0.0311733	0.888925	0.765934	1.03166	2.40158
prot-a-2356	finn-b-N14_FEMALEINFERT	Female infertility || id:finn-b-N14_FEMALEINFERT	Lysosomal Pro-X carboxypeptidase || id:prot-a-2356	Inverse variance weighted	3	0.00219348	0.0560884	0.968805	-0.10774	0.112127	1.0022	0.897861	1.11865	0.0015294
prot-a-2357	finn-b-N14_FEMALEINFERT	Female infertility || id:finn-b-N14_FEMALEINFERT	PR domain zinc finger protein 1 || id:prot-a-2357	Inverse variance weighted	2	0.0149107	0.0488932	0.760394	-0.0809201	0.110741	1.01502	0.922267	1.11711	0.0930029
prot-a-2358	finn-b-N14_FEMALEINFERT	Female infertility || id:finn-b-N14_FEMALEINFERT	PR domain zinc finger protein 4 || id:prot-a-2358	Inverse variance weighted	2	0.152321	0.101592	0.133784	-0.0467987	0.35144	1.16453	0.954279	1.42111	2.24803
prot-a-2361	finn-b-N14_FEMALEINFERT	Female infertility || id:finn-b-N14_FEMALEINFERT	Prolargin || id:prot-a-2361	Inverse variance weighted	3	-0.00870562	0.0191303	0.649059	-0.046201	0.0287898	0.991332	0.95485	1.02921	0.207089
prot-a-2362	finn-b-N14_FEMALEINFERT	Female infertility || id:finn-b-N14_FEMALEINFERT	Proteoglycan 3 || id:prot-a-2362	Inverse variance weighted	4	-0.0229367	0.0619957	0.711403	-0.144448	0.0985748	0.977324	0.8655	1.1036	0.13688
prot-a-2371	finn-b-N14_FEMALEINFERT	Female infertility || id:finn-b-N14_FEMALEINFERT	Protein kinase C iota type || id:prot-a-2371	Inverse variance weighted	3	-0.038628	0.0576678	0.502962	-0.151657	0.0744009	0.962109	0.859283	1.07724	0.448681
prot-a-2374	finn-b-N14_FEMALEINFERT	Female infertility || id:finn-b-N14_FEMALEINFERT	cGMP-dependent protein kinase 1, beta isozyme || id:prot-a-2374	Inverse variance weighted	2	-0.0290445	0.0805136	0.718294	-0.186851	0.128762	0.971373	0.829567	1.13742	0.130134
prot-a-238	finn-b-N14_FEMALEINFERT	Female infertility || id:finn-b-N14_FEMALEINFERT	Bcl-2-like protein 1 || id:prot-a-238	Inverse variance weighted	2	0.0125009	0.0534045	0.814924	-0.092172	0.117174	1.01258	0.911948	1.12431	0.0547928
prot-a-2391	finn-b-N14_FEMALEINFERT	Female infertility || id:finn-b-N14_FEMALEINFERT	Brain-specific serine protease 4 || id:prot-a-2391	Inverse variance weighted	2	-0.0242847	0.0658044	0.712095	-0.153261	0.104692	0.976008	0.857906	1.11037	0.136194
prot-a-2392	finn-b-N14_FEMALEINFERT	Female infertility || id:finn-b-N14_FEMALEINFERT	Trypsin-2 || id:prot-a-2392	Inverse variance weighted	2	0.0469277	0.0734256	0.522746	-0.0969865	0.190842	1.04805	0.907568	1.21027	0.408473
prot-a-2393	finn-b-N14_FEMALEINFERT	Female infertility || id:finn-b-N14_FEMALEINFERT	Trypsin-3 || id:prot-a-2393	Inverse variance weighted	3	0.0401058	0.0664648	0.546234	-0.0901653	0.170377	1.04092	0.91378	1.18575	0.364108
prot-a-2395	finn-b-N14_FEMALEINFERT	Female infertility || id:finn-b-N14_FEMALEINFERT	Myeloblastin || id:prot-a-2395	Inverse variance weighted	2	-0.0116716	0.102008	0.908906	-0.211608	0.188265	0.988396	0.809282	1.20715	0.0130916
prot-a-2396	finn-b-N14_FEMALEINFERT	Female infertility || id:finn-b-N14_FEMALEINFERT	Myeloblastin || id:prot-a-2396	Inverse variance weighted	2	-0.00385382	0.0685747	0.955183	-0.13826	0.130553	0.996154	0.870872	1.13946	0.00315832
prot-a-2397	finn-b-N14_FEMALEINFERT	Female infertility || id:finn-b-N14_FEMALEINFERT	Proactivator polypeptide-like 1 || id:prot-a-2397	Inverse variance weighted	3	-0.01825	0.0538923	0.734882	-0.123879	0.0873789	0.981916	0.883487	1.09131	0.114676
prot-a-2398	finn-b-N14_FEMALEINFERT	Female infertility || id:finn-b-N14_FEMALEINFERT	PH and SEC7 domain-containing protein 1 || id:prot-a-2398	Inverse variance weighted	3	0.0523981	0.0293678	0.0743905	-0.00516273	0.109959	1.0538	0.994851	1.11623	3.18338
prot-a-2399	finn-b-N14_FEMALEINFERT	Female infertility || id:finn-b-N14_FEMALEINFERT	PH and SEC7 domain-containing protein 2 || id:prot-a-2399	Inverse variance weighted	3	-0.0936417	0.0472568	0.0475297	-0.186265	-0.00101836	0.910609	0.830054	0.998982	3.92654
prot-a-24	finn-b-N14_FEMALEINFERT	Female infertility || id:finn-b-N14_FEMALEINFERT	Acylphosphatase-2 || id:prot-a-24	Inverse variance weighted	2	-0.0146564	0.0494482	0.766925	-0.111575	0.082262	0.98545	0.894424	1.08574	0.0878529
prot-a-2404	finn-b-N14_FEMALEINFERT	Female infertility || id:finn-b-N14_FEMALEINFERT	Pregnancy-specific beta-1-glycoprotein 5 || id:prot-a-2404	Inverse variance weighted	2	0.0440267	0.0693545	0.525555	-0.0919081	0.179961	1.04501	0.912189	1.19717	0.402979
prot-a-2410	finn-b-N14_FEMALEINFERT	Female infertility || id:finn-b-N14_FEMALEINFERT	Proteasome subunit alpha type-1 || id:prot-a-2410	Inverse variance weighted	2	-0.043821	0.0664727	0.509746	-0.174107	0.0864655	0.957125	0.840207	1.09031	0.434588
prot-a-2420	finn-b-N14_FEMALEINFERT	Female infertility || id:finn-b-N14_FEMALEINFERT	Proteasome activator complex subunit 1 || id:prot-a-2420	Inverse variance weighted	2	-0.0382143	0.0369841	0.301481	-0.110703	0.0342745	0.962507	0.895204	1.03487	1.06763
prot-a-2427	finn-b-N14_FEMALEINFERT	Female infertility || id:finn-b-N14_FEMALEINFERT	Prostaglandin F2 receptor negative regulator || id:prot-a-2427	Inverse variance weighted	2	-0.00655369	0.0211802	0.756999	-0.048067	0.0349596	0.993468	0.95307	1.03558	0.0957435
prot-a-2428	finn-b-N14_FEMALEINFERT	Female infertility || id:finn-b-N14_FEMALEINFERT	Prostaglandin reductase 1 || id:prot-a-2428	Inverse variance weighted	2	-0.0116933	0.0471178	0.804001	-0.104044	0.0806575	0.988375	0.901185	1.084	0.0615895
prot-a-2432	finn-b-N14_FEMALEINFERT	Female infertility || id:finn-b-N14_FEMALEINFERT	Parathyroid hormone-related protein || id:prot-a-2432	Inverse variance weighted	4	-0.0652849	0.0492179	0.184691	-0.161752	0.0311821	0.936801	0.850652	1.03167	1.75946
prot-a-2438	finn-b-N14_FEMALEINFERT	Female infertility || id:finn-b-N14_FEMALEINFERT	Tyrosine-protein phosphatase non-receptor type 1 || id:prot-a-2438	Inverse variance weighted	2	0.00949254	0.050042	0.849551	-0.0885897	0.107575	1.00954	0.915221	1.11357	0.0359829
prot-a-2440	finn-b-N14_FEMALEINFERT	Female infertility || id:finn-b-N14_FEMALEINFERT	Tyrosine-protein phosphatase non-receptor type 4 || id:prot-a-2440	Inverse variance weighted	3	0.087958	0.0650996	0.176654	-0.0396372	0.215553	1.09194	0.961138	1.24055	1.82555
prot-a-2444	finn-b-N14_FEMALEINFERT	Female infertility || id:finn-b-N14_FEMALEINFERT	Receptor-type tyrosine-protein phosphatase H || id:prot-a-2444	Inverse variance weighted	2	0.106731	0.0589958	0.0704317	-0.00890103	0.222362	1.11263	0.991138	1.24902	3.27293
prot-a-2449	finn-b-N14_FEMALEINFERT	Female infertility || id:finn-b-N14_FEMALEINFERT	Receptor-type tyrosine-protein phosphatase U || id:prot-a-2449	Inverse variance weighted	2	0.0890467	0.142945	0.533323	-0.191126	0.36922	1.09313	0.826028	1.44661	0.388056
prot-a-246	finn-b-N14_FEMALEINFERT	Female infertility || id:finn-b-N14_FEMALEINFERT	Osteocalcin || id:prot-a-246	Inverse variance weighted	3	-0.0499458	0.062919	0.427306	-0.173267	0.0733755	0.951281	0.840913	1.07613	0.630135
prot-a-2462	finn-b-N14_FEMALEINFERT	Female infertility || id:finn-b-N14_FEMALEINFERT	Glycogen phosphorylase, liver form || id:prot-a-2462	Inverse variance weighted	3	-0.0243189	0.0504779	0.629967	-0.123256	0.0746178	0.975974	0.884038	1.07747	0.232105
prot-a-2464	finn-b-N14_FEMALEINFERT	Female infertility || id:finn-b-N14_FEMALEINFERT	Dihydropteridine reductase || id:prot-a-2464	Inverse variance weighted	4	0.0130283	0.0352499	0.711681	-0.0560614	0.0821181	1.01311	0.945481	1.08558	0.136604
prot-a-2469	finn-b-N14_FEMALEINFERT	Female infertility || id:finn-b-N14_FEMALEINFERT	Sulfhydryl oxidase 1 || id:prot-a-2469	Inverse variance weighted	2	0.000671725	0.0588686	0.990896	-0.114711	0.116054	1.00067	0.891624	1.12306	0.000130201
prot-a-247	finn-b-N14_FEMALEINFERT	Female infertility || id:finn-b-N14_FEMALEINFERT	Biglycan || id:prot-a-247	Inverse variance weighted	2	0.051369	0.0654173	0.432306	-0.0768488	0.179587	1.05271	0.92603	1.19672	0.61662
prot-a-2479	finn-b-N14_FEMALEINFERT	Female infertility || id:finn-b-N14_FEMALEINFERT	Rab9 effector protein with kelch motifs || id:prot-a-2479	Inverse variance weighted	2	-0.135925	0.0757142	0.0726155	-0.284325	0.0124747	0.872908	0.752522	1.01255	3.22289
prot-a-2481	finn-b-N14_FEMALEINFERT	Female infertility || id:finn-b-N14_FEMALEINFERT	Rac GTPase-activating protein 1 || id:prot-a-2481	Inverse variance weighted	2	0.0437235	0.0847161	0.605772	-0.12232	0.209767	1.04469	0.884865	1.23339	0.266378
prot-a-2485	finn-b-N14_FEMALEINFERT	Female infertility || id:finn-b-N14_FEMALEINFERT	DNA repair protein RAD51 homolog 1 || id:prot-a-2485	Inverse variance weighted	2	0.01114	0.0571807	0.845533	-0.100934	0.123214	1.0112	0.903993	1.13113	0.0379554
prot-a-2486	finn-b-N14_FEMALEINFERT	Female infertility || id:finn-b-N14_FEMALEINFERT	DNA repair protein RAD51 homolog 4 || id:prot-a-2486	Inverse variance weighted	2	0.00321819	0.036646	0.930021	-0.068608	0.0750444	1.00322	0.933693	1.07793	0.00771205
prot-a-2493	finn-b-N14_FEMALEINFERT	Female infertility || id:finn-b-N14_FEMALEINFERT	Retinoic acid receptor responder protein 1 || id:prot-a-2493	Inverse variance weighted	2	-0.0117072	0.0249101	0.638369	-0.060531	0.0371165	0.988361	0.941265	1.03781	0.220882
prot-a-2494	finn-b-N14_FEMALEINFERT	Female infertility || id:finn-b-N14_FEMALEINFERT	Retinoic acid receptor responder protein 3 || id:prot-a-2494	Inverse variance weighted	2	0.0593928	0.181604	0.743634	-0.296552	0.415337	1.06119	0.743377	1.51488	0.106959
prot-a-2495	finn-b-N14_FEMALEINFERT	Female infertility || id:finn-b-N14_FEMALEINFERT	Ras GTPase-activating protein 1 || id:prot-a-2495	Inverse variance weighted	2	-0.107222	0.0707972	0.1299	-0.245985	0.0315404	0.898326	0.781934	1.03204	2.2937
prot-a-2515	finn-b-N14_FEMALEINFERT	Female infertility || id:finn-b-N14_FEMALEINFERT	Regenerating islet-derived protein 4 || id:prot-a-2515	Inverse variance weighted	2	0.111999	0.067469	0.0969132	-0.0202403	0.244238	1.11851	0.979963	1.27665	2.75562
prot-a-252	finn-b-N14_FEMALEINFERT	Female infertility || id:finn-b-N14_FEMALEINFERT	Baculoviral IAP repeat-containing protein 5 || id:prot-a-252	Inverse variance weighted	2	0.00781912	0.063695	0.902298	-0.117023	0.132661	1.00785	0.889565	1.14186	0.0150697
prot-a-2522	finn-b-N14_FEMALEINFERT	Female infertility || id:finn-b-N14_FEMALEINFERT	Replication initiator 1 || id:prot-a-2522	Inverse variance weighted	2	-0.0247304	0.0450178	0.582768	-0.112965	0.0635045	0.975573	0.893182	1.06556	0.301781
prot-a-2524	finn-b-N14_FEMALEINFERT	Female infertility || id:finn-b-N14_FEMALEINFERT	Resistin || id:prot-a-2524	Inverse variance weighted	3	0.0497315	0.113142	0.660264	-0.172027	0.27149	1.05099	0.841956	1.31192	0.193203
prot-a-2530	finn-b-N14_FEMALEINFERT	Female infertility || id:finn-b-N14_FEMALEINFERT	Beta-1,3-N-acetylglucosaminyltransferase radical fringe || id:prot-a-2530	Inverse variance weighted	2	-0.0784502	0.0815494	0.336052	-0.238287	0.0813866	0.924548	0.787977	1.08479	0.925436
prot-a-2532	finn-b-N14_FEMALEINFERT	Female infertility || id:finn-b-N14_FEMALEINFERT	Repulsive guidance molecule A || id:prot-a-2532	Inverse variance weighted	2	-0.0885186	0.101014	0.380866	-0.286506	0.109469	0.915286	0.750883	1.11568	0.767904
prot-a-2533	finn-b-N14_FEMALEINFERT	Female infertility || id:finn-b-N14_FEMALEINFERT	RGM domain family member B || id:prot-a-2533	Inverse variance weighted	2	0.0284621	0.0732457	0.697584	-0.1151	0.172024	1.02887	0.891277	1.18771	0.150997
prot-a-2536	finn-b-N14_FEMALEINFERT	Female infertility || id:finn-b-N14_FEMALEINFERT	Regulator of G-protein signaling 19 || id:prot-a-2536	Inverse variance weighted	2	-0.0843511	0.0599083	0.15913	-0.201771	0.0330692	0.919109	0.817282	1.03362	1.98247
prot-a-2538	finn-b-N14_FEMALEINFERT	Female infertility || id:finn-b-N14_FEMALEINFERT	Regulator of G-protein signaling 8 || id:prot-a-2538	Inverse variance weighted	3	-0.00498985	0.0474759	0.916294	-0.0980426	0.0880629	0.995023	0.90661	1.09206	0.0110466
prot-a-2549	finn-b-N14_FEMALEINFERT	Female infertility || id:finn-b-N14_FEMALEINFERT	Regulator of microtubule dynamics protein 1 || id:prot-a-2549	Inverse variance weighted	2	0.00201515	0.0364513	0.955913	-0.0694294	0.0734597	1.00202	0.932926	1.07623	0.00305624
prot-a-2551	finn-b-N14_FEMALEINFERT	Female infertility || id:finn-b-N14_FEMALEINFERT	RecQ-mediated genome instability protein 1 || id:prot-a-2551	Inverse variance weighted	2	-0.104701	0.0803165	0.192367	-0.262122	0.052719	0.900593	0.769417	1.05413	1.6994
prot-a-2554	finn-b-N14_FEMALEINFERT	Female infertility || id:finn-b-N14_FEMALEINFERT	Ribonuclease pancreatic || id:prot-a-2554	Inverse variance weighted	2	-0.0526576	0.0805123	0.513091	-0.210462	0.105146	0.948705	0.81021	1.11087	0.427758
prot-a-2557	finn-b-N14_FEMALEINFERT	Female infertility || id:finn-b-N14_FEMALEINFERT	Ribonuclease K6 || id:prot-a-2557	Inverse variance weighted	3	0.00683361	0.0207836	0.742308	-0.0339023	0.0475695	1.00686	0.966666	1.04872	0.108108
prot-a-2561	finn-b-N14_FEMALEINFERT	Female infertility || id:finn-b-N14_FEMALEINFERT	RING finger protein 122 || id:prot-a-2561	Inverse variance weighted	4	0.0676313	0.0608456	0.266343	-0.051626	0.186889	1.06997	0.949684	1.20549	1.23549
prot-a-2562	finn-b-N14_FEMALEINFERT	Female infertility || id:finn-b-N14_FEMALEINFERT	E3 ubiquitin-protein ligase RNF128 || id:prot-a-2562	Inverse variance weighted	2	-0.0987746	0.0661244	0.135236	-0.228378	0.0308292	0.905947	0.795823	1.03131	2.23135
prot-a-2563	finn-b-N14_FEMALEINFERT	Female infertility || id:finn-b-N14_FEMALEINFERT	E3 ubiquitin-protein ligase RNF13 || id:prot-a-2563	Inverse variance weighted	2	-0.0788804	0.0427362	0.0649279	-0.162643	0.00488243	0.92415	0.849894	1.00489	3.40681
prot-a-2568	finn-b-N14_FEMALEINFERT	Female infertility || id:finn-b-N14_FEMALEINFERT	RING finger protein 165 || id:prot-a-2568	Inverse variance weighted	2	-0.0581056	0.032855	0.0769698	-0.122501	0.00629026	0.94355	0.884705	1.00631	3.12775
prot-a-257	finn-b-N14_FEMALEINFERT	Female infertility || id:finn-b-N14_FEMALEINFERT	Bone morphogenetic protein 7 || id:prot-a-257	Inverse variance weighted	2	0.10987	0.0754512	0.145345	-0.0380145	0.257754	1.11613	0.962699	1.29402	2.12044
prot-a-2573	finn-b-N14_FEMALEINFERT	Female infertility || id:finn-b-N14_FEMALEINFERT	E3 ubiquitin-protein ligase RNF8 || id:prot-a-2573	Inverse variance weighted	4	-0.0336852	0.0420847	0.423471	-0.116171	0.0488008	0.966876	0.890323	1.05001	0.640663
prot-a-2575	finn-b-N14_FEMALEINFERT	Female infertility || id:finn-b-N14_FEMALEINFERT	rRNA methyltransferase 3, mitochondrial || id:prot-a-2575	Inverse variance weighted	4	-0.0286247	0.0260886	0.272549	-0.0797583	0.0225089	0.971781	0.92334	1.02276	1.20387
prot-a-2585	finn-b-N14_FEMALEINFERT	Female infertility || id:finn-b-N14_FEMALEINFERT	Ribose-5-phosphate isomerase || id:prot-a-2585	Inverse variance weighted	2	-0.124267	0.0970559	0.200417	-0.314496	0.0659625	0.883144	0.730156	1.06819	1.63934
prot-a-2589	finn-b-N14_FEMALEINFERT	Female infertility || id:finn-b-N14_FEMALEINFERT	Dolichyl-diphosphooligosaccharide--protein glycosyltransferase subunit 1 || id:prot-a-2589	Inverse variance weighted	2	0.0115928	0.0440655	0.792488	-0.0747756	0.0979612	1.01166	0.927952	1.10292	0.0692115
prot-a-2601	finn-b-N14_FEMALEINFERT	Female infertility || id:finn-b-N14_FEMALEINFERT	Ribonucleoside-diphosphate reductase large subunit || id:prot-a-2601	Inverse variance weighted	2	-0.00108956	0.0388135	0.977605	-0.0771639	0.0749848	0.998911	0.925738	1.07787	0.000788024
prot-a-2606	finn-b-N14_FEMALEINFERT	Female infertility || id:finn-b-N14_FEMALEINFERT	R-spondin-4 || id:prot-a-2606	Inverse variance weighted	2	-0.0764136	0.280528	0.785321	-0.626249	0.473422	0.926433	0.534593	1.60548	0.0741971
prot-a-2609	finn-b-N14_FEMALEINFERT	Female infertility || id:finn-b-N14_FEMALEINFERT	Reticulon-4 receptor || id:prot-a-2609	Inverse variance weighted	3	0.00644944	0.0484738	0.894154	-0.0885591	0.101458	1.00647	0.915249	1.10678	0.0177023
prot-a-261	finn-b-N14_FEMALEINFERT	Female infertility || id:finn-b-N14_FEMALEINFERT	BCL2/adenovirus E1B 19 kDa protein-interacting protein 3 || id:prot-a-261	Inverse variance weighted	2	-0.119455	0.0765073	0.118442	-0.269409	0.0304998	0.887404	0.763831	1.03097	2.43781
prot-a-2615	finn-b-N14_FEMALEINFERT	Female infertility || id:finn-b-N14_FEMALEINFERT	Protein S100-A12 || id:prot-a-2615	Inverse variance weighted	2	-0.0121235	0.0331553	0.71462	-0.077108	0.0528609	0.98795	0.92579	1.05428	0.133706
prot-a-2618	finn-b-N14_FEMALEINFERT	Female infertility || id:finn-b-N14_FEMALEINFERT	Protein S100-A4 || id:prot-a-2618	Inverse variance weighted	2	-0.0367341	0.0497817	0.460573	-0.134306	0.060838	0.963932	0.874322	1.06273	0.544502
prot-a-2619	finn-b-N14_FEMALEINFERT	Female infertility || id:finn-b-N14_FEMALEINFERT	Protein S100-A5 || id:prot-a-2619	Inverse variance weighted	2	0.00751118	0.0349286	0.829733	-0.060949	0.0759713	1.00754	0.940871	1.07893	0.0462437
prot-a-2620	finn-b-N14_FEMALEINFERT	Female infertility || id:finn-b-N14_FEMALEINFERT	Protein S100-A6 || id:prot-a-2620	Inverse variance weighted	2	-0.0261136	0.0422502	0.536529	-0.108924	0.0566968	0.974224	0.896799	1.05833	0.382012
prot-a-2623	finn-b-N14_FEMALEINFERT	Female infertility || id:finn-b-N14_FEMALEINFERT	Serum amyloid A-1 protein || id:prot-a-2623	Inverse variance weighted	2	-0.024319	0.024524	0.321373	-0.072386	0.023748	0.975974	0.930172	1.02403	0.983352
prot-a-2648	finn-b-N14_FEMALEINFERT	Female infertility || id:finn-b-N14_FEMALEINFERT	Mammaglobin-B || id:prot-a-2648	Inverse variance weighted	2	-0.115044	0.0971622	0.236396	-0.305482	0.0753937	0.891327	0.736768	1.07831	1.40196
prot-a-2654	finn-b-N14_FEMALEINFERT	Female infertility || id:finn-b-N14_FEMALEINFERT	SCP2 sterol-binding domain-containing protein 1 || id:prot-a-2654	Inverse variance weighted	2	-0.0210864	0.0265687	0.427395	-0.073161	0.0309882	0.979134	0.929451	1.03147	0.629892
prot-a-2656	finn-b-N14_FEMALEINFERT	Female infertility || id:finn-b-N14_FEMALEINFERT	Stromal cell-derived factor 2-like protein 1 || id:prot-a-2656	Inverse variance weighted	2	-0.00247035	0.0856239	0.976983	-0.170293	0.165353	0.997533	0.843417	1.17981	0.000832389
prot-a-2658	finn-b-N14_FEMALEINFERT	Female infertility || id:finn-b-N14_FEMALEINFERT	Signal peptidase complex catalytic subunit SEC11C || id:prot-a-2658	Inverse variance weighted	2	-0.0917301	0.048353	0.0578155	-0.186502	0.00304168	0.912351	0.829857	1.00305	3.59897
prot-a-266	finn-b-N14_FEMALEINFERT	Female infertility || id:finn-b-N14_FEMALEINFERT	Bactericidal permeability-increasing protein || id:prot-a-266	Inverse variance weighted	3	0.0112537	0.0397755	0.777229	-0.0667063	0.0892138	1.01132	0.93547	1.09331	0.0800502
prot-a-2663	finn-b-N14_FEMALEINFERT	Female infertility || id:finn-b-N14_FEMALEINFERT	Secreted and transmembrane protein 1 || id:prot-a-2663	Inverse variance weighted	3	-0.146565	0.0996933	0.141518	-0.341964	0.0488336	0.863669	0.710374	1.05005	2.16138
prot-a-2665	finn-b-N14_FEMALEINFERT	Female infertility || id:finn-b-N14_FEMALEINFERT	E-selectin || id:prot-a-2665	Inverse variance weighted	2	-0.059427	0.0198526	0.00275882	-0.0983381	-0.0205158	0.942304	0.906342	0.979693	8.96048
prot-a-2666	finn-b-N14_FEMALEINFERT	Female infertility || id:finn-b-N14_FEMALEINFERT	L-Selectin || id:prot-a-2666	Inverse variance weighted	3	0.0100339	0.0400878	0.802358	-0.0685383	0.088606	1.01008	0.933758	1.09265	0.0626486
prot-a-2667	finn-b-N14_FEMALEINFERT	Female infertility || id:finn-b-N14_FEMALEINFERT	P-selectin || id:prot-a-2667	Inverse variance weighted	6	-0.0264967	0.0398934	0.506571	-0.104688	0.0516945	0.973851	0.900606	1.05305	0.441144
prot-a-2672	finn-b-N14_FEMALEINFERT	Female infertility || id:finn-b-N14_FEMALEINFERT	Semaphorin-3E || id:prot-a-2672	Inverse variance weighted	2	-0.0187152	0.0229151	0.414089	-0.0636287	0.0261984	0.981459	0.938353	1.02654	0.66703
prot-a-2673	finn-b-N14_FEMALEINFERT	Female infertility || id:finn-b-N14_FEMALEINFERT	Semaphorin-3G || id:prot-a-2673	Inverse variance weighted	2	0.0763667	0.077456	0.324164	-0.075447	0.22818	1.07936	0.927329	1.25631	0.972071
prot-a-2675	finn-b-N14_FEMALEINFERT	Female infertility || id:finn-b-N14_FEMALEINFERT	Semaphorin-4D || id:prot-a-2675	Inverse variance weighted	2	0.0138337	0.0205418	0.500666	-0.0264282	0.0540957	1.01393	0.973918	1.05559	0.453525
prot-a-2676	finn-b-N14_FEMALEINFERT	Female infertility || id:finn-b-N14_FEMALEINFERT	Semaphorin-5A || id:prot-a-2676	Inverse variance weighted	2	0.0275183	0.029677	0.353791	-0.0306486	0.0856852	1.0279	0.969816	1.08946	0.859813
prot-a-2678	finn-b-N14_FEMALEINFERT	Female infertility || id:finn-b-N14_FEMALEINFERT	Semaphorin-6A || id:prot-a-2678	Inverse variance weighted	2	-0.122257	0.0556556	0.0280441	-0.231342	-0.013172	0.884921	0.793468	0.986914	4.82536
prot-a-2681	finn-b-N14_FEMALEINFERT	Female infertility || id:finn-b-N14_FEMALEINFERT	Semenogelin-1 || id:prot-a-2681	Inverse variance weighted	3	-0.037746	0.0339509	0.266232	-0.10429	0.0287978	0.962957	0.900964	1.02922	1.23606
prot-a-2682	finn-b-N14_FEMALEINFERT	Female infertility || id:finn-b-N14_FEMALEINFERT	Semenogelin-2 || id:prot-a-2682	Inverse variance weighted	2	-0.0415669	0.114546	0.716692	-0.266077	0.182944	0.959285	0.76638	1.20075	0.131684
prot-a-2685	finn-b-N14_FEMALEINFERT	Female infertility || id:finn-b-N14_FEMALEINFERT	Septin-10 || id:prot-a-2685	Inverse variance weighted	3	-0.062522	0.0425013	0.141275	-0.145825	0.0207806	0.939392	0.864309	1.021	2.16402
prot-a-2688	finn-b-N14_FEMALEINFERT	Female infertility || id:finn-b-N14_FEMALEINFERT	Protein Z-dependent protease inhibitor || id:prot-a-2688	Inverse variance weighted	2	0.000403249	0.0238942	0.986535	-0.0464294	0.0472359	1.0004	0.954632	1.04837	0.000284814
prot-a-2689	finn-b-N14_FEMALEINFERT	Female infertility || id:finn-b-N14_FEMALEINFERT	Protein Z-dependent protease inhibitor || id:prot-a-2689	Inverse variance weighted	5	-0.0299472	0.0355142	0.39909	-0.099555	0.0396605	0.970497	0.90524	1.04046	0.711066
prot-a-2690	finn-b-N14_FEMALEINFERT	Female infertility || id:finn-b-N14_FEMALEINFERT	Serpin A12 || id:prot-a-2690	Inverse variance weighted	3	0.0516516	0.0535285	0.334576	-0.0532642	0.156568	1.05301	0.948129	1.16949	0.931103
prot-a-2691	finn-b-N14_FEMALEINFERT	Female infertility || id:finn-b-N14_FEMALEINFERT	Kallistatin || id:prot-a-2691	Inverse variance weighted	2	0.0854312	0.041119	0.0377408	0.004838	0.166024	1.08919	1.00485	1.1806	4.31667
prot-a-2692	finn-b-N14_FEMALEINFERT	Female infertility || id:finn-b-N14_FEMALEINFERT	Kallistatin || id:prot-a-2692	Inverse variance weighted	2	0.0651178	0.0318803	0.0410947	0.00263245	0.127603	1.06728	1.00264	1.1361	4.17211
prot-a-2694	finn-b-N14_FEMALEINFERT	Female infertility || id:finn-b-N14_FEMALEINFERT	Serpin A9 || id:prot-a-2694	Inverse variance weighted	2	0.0536489	0.0736996	0.46665	-0.0908024	0.1981	1.05511	0.913198	1.21908	0.529897
prot-a-2697	finn-b-N14_FEMALEINFERT	Female infertility || id:finn-b-N14_FEMALEINFERT	Glia-derived nexin || id:prot-a-2697	Inverse variance weighted	2	-0.0154032	0.0521334	0.767644	-0.117585	0.0867781	0.984715	0.889065	1.09065	0.0872955
prot-a-27	finn-b-N14_FEMALEINFERT	Female infertility || id:finn-b-N14_FEMALEINFERT	Disintegrin and metalloproteinase domain-containing protein 19 || id:prot-a-27	Inverse variance weighted	2	-0.109119	0.079929	0.172191	-0.26578	0.047542	0.896624	0.766608	1.04869	1.86376
prot-a-2701	finn-b-N14_FEMALEINFERT	Female infertility || id:finn-b-N14_FEMALEINFERT	Plasma protease C1 inhibitor || id:prot-a-2701	Inverse variance weighted	2	0.0145293	0.0327552	0.657353	-0.049671	0.0787296	1.01464	0.951542	1.08191	0.196755
prot-a-2708	finn-b-N14_FEMALEINFERT	Female infertility || id:finn-b-N14_FEMALEINFERT	14-3-3 protein sigma || id:prot-a-2708	Inverse variance weighted	2	-0.077746	0.0922326	0.399265	-0.258522	0.10303	0.925199	0.772192	1.10852	0.710538
prot-a-271	finn-b-N14_FEMALEINFERT	Female infertility || id:finn-b-N14_FEMALEINFERT	Transcription factor IIIB 90 kDa subunit || id:prot-a-271	Inverse variance weighted	2	0.00191558	0.0640979	0.976159	-0.123716	0.127548	1.00192	0.88363	1.13604	0.00089313
prot-a-2710	finn-b-N14_FEMALEINFERT	Female infertility || id:finn-b-N14_FEMALEINFERT	Secreted frizzled-related protein 2 || id:prot-a-2710	Inverse variance weighted	2	-0.0633425	0.0731181	0.386323	-0.206654	0.0799689	0.938622	0.813301	1.08325	0.750483
prot-a-2720	finn-b-N14_FEMALEINFERT	Female infertility || id:finn-b-N14_FEMALEINFERT	Protein shisa-3 homolog || id:prot-a-2720	Inverse variance weighted	3	-0.0294042	0.0265286	0.267691	-0.0814003	0.0225919	0.971024	0.921825	1.02285	1.22854
prot-a-2721	finn-b-N14_FEMALEINFERT	Female infertility || id:finn-b-N14_FEMALEINFERT	Sialate O-acetylesterase || id:prot-a-2721	Inverse variance weighted	2	0.00309239	0.0895429	0.97245	-0.172412	0.178597	1.0031	0.841633	1.19554	0.00119269
prot-a-2724	finn-b-N14_FEMALEINFERT	Female infertility || id:finn-b-N14_FEMALEINFERT	Sialic acid-binding Ig-like lectin 11 || id:prot-a-2724	Inverse variance weighted	2	-0.0236508	0.027788	0.394705	-0.0781153	0.0308137	0.976627	0.924858	1.03129	0.724399
prot-a-2727	finn-b-N14_FEMALEINFERT	Female infertility || id:finn-b-N14_FEMALEINFERT	Sialic acid-binding Ig-like lectin 14 || id:prot-a-2727	Inverse variance weighted	2	-0.00267453	0.038357	0.944411	-0.0778542	0.0725051	0.997329	0.925099	1.0752	0.00486189
prot-a-2728	finn-b-N14_FEMALEINFERT	Female infertility || id:finn-b-N14_FEMALEINFERT	Sialic acid-binding Ig-like lectin 14 || id:prot-a-2728	Inverse variance weighted	2	0.0112588	0.0432614	0.79467	-0.0735335	0.0960511	1.01132	0.929105	1.10082	0.0677304
prot-a-2729	finn-b-N14_FEMALEINFERT	Female infertility || id:finn-b-N14_FEMALEINFERT	Sialic acid-binding Ig-like lectin 7 || id:prot-a-2729	Inverse variance weighted	3	0.0139157	0.045899	0.761753	-0.0760463	0.103878	1.01401	0.926773	1.10946	0.0919181
prot-a-2730	finn-b-N14_FEMALEINFERT	Female infertility || id:finn-b-N14_FEMALEINFERT	Sialic acid-binding Ig-like lectin 8 || id:prot-a-2730	Inverse variance weighted	3	-0.0433215	0.0748941	0.562969	-0.190114	0.103471	0.957603	0.826865	1.10901	0.334589
prot-a-2731	finn-b-N14_FEMALEINFERT	Female infertility || id:finn-b-N14_FEMALEINFERT	Sialic acid-binding Ig-like lectin 9 || id:prot-a-2731	Inverse variance weighted	3	0.00366025	0.0194103	0.850428	-0.034384	0.0417044	1.00367	0.9662	1.04259	0.0355595
prot-a-2732	finn-b-N14_FEMALEINFERT	Female infertility || id:finn-b-N14_FEMALEINFERT	Tyrosine-protein phosphatase non-receptor type substrate 1 || id:prot-a-2732	Inverse variance weighted	2	-0.00345458	0.0159738	0.828781	-0.0347632	0.0278541	0.996551	0.965834	1.02825	0.0467708
prot-a-2733	finn-b-N14_FEMALEINFERT	Female infertility || id:finn-b-N14_FEMALEINFERT	Signal-regulatory protein beta-1 || id:prot-a-2733	Inverse variance weighted	4	-0.0127401	0.0292999	0.663695	-0.070168	0.0446878	0.987341	0.932237	1.0457	0.189066
prot-a-2736	finn-b-N14_FEMALEINFERT	Female infertility || id:finn-b-N14_FEMALEINFERT	NAD-dependent protein deacetylase sirtuin-2 || id:prot-a-2736	Inverse variance weighted	3	-0.0286747	0.037097	0.439543	-0.101385	0.0440355	0.971733	0.903585	1.04502	0.597474
prot-a-2737	finn-b-N14_FEMALEINFERT	Female infertility || id:finn-b-N14_FEMALEINFERT	NAD-dependent protein deacylase sirtuin-5, mitochondrial || id:prot-a-2737	Inverse variance weighted	2	-0.0849949	0.0840517	0.311911	-0.249736	0.0797465	0.918517	0.779006	1.08301	1.02257
prot-a-2739	finn-b-N14_FEMALEINFERT	Female infertility || id:finn-b-N14_FEMALEINFERT	Ski-like protein || id:prot-a-2739	Inverse variance weighted	2	0.0675182	0.0675778	0.317738	-0.0649343	0.199971	1.06985	0.937129	1.22137	0.998236
prot-a-2742	finn-b-N14_FEMALEINFERT	Female infertility || id:finn-b-N14_FEMALEINFERT	SLAM family member 6 || id:prot-a-2742	Inverse variance weighted	2	0.0539286	0.101974	0.596912	-0.145941	0.253798	1.05541	0.864209	1.28891	0.279678
prot-a-2743	finn-b-N14_FEMALEINFERT	Female infertility || id:finn-b-N14_FEMALEINFERT	SLAM family member 7 || id:prot-a-2743	Inverse variance weighted	2	-0.00586288	0.0238259	0.805627	-0.0525616	0.0408359	0.994154	0.948796	1.04168	0.0605513
prot-a-2744	finn-b-N14_FEMALEINFERT	Female infertility || id:finn-b-N14_FEMALEINFERT	SLAM family member 7 || id:prot-a-2744	Inverse variance weighted	3	-0.0373242	0.0366158	0.308039	-0.109091	0.0344428	0.963364	0.896649	1.03504	1.03907
prot-a-2747	finn-b-N14_FEMALEINFERT	Female infertility || id:finn-b-N14_FEMALEINFERT	Urea transporter 2 || id:prot-a-2747	Inverse variance weighted	3	-0.109973	0.069307	0.112567	-0.245815	0.0258682	0.895858	0.782067	1.02621	2.5178
prot-a-2748	finn-b-N14_FEMALEINFERT	Female infertility || id:finn-b-N14_FEMALEINFERT	Solute carrier family 22 member 16 || id:prot-a-2748	Inverse variance weighted	4	0.0052242	0.049279	0.915572	-0.0913627	0.101811	1.00524	0.912687	1.10717	0.0112387
prot-a-2752	finn-b-N14_FEMALEINFERT	Female infertility || id:finn-b-N14_FEMALEINFERT	Very long-chain acyl-CoA synthetase || id:prot-a-2752	Inverse variance weighted	2	-0.06452	0.0743557	0.385547	-0.210257	0.0812172	0.937517	0.810376	1.08461	0.75294
prot-a-2756	finn-b-N14_FEMALEINFERT	Female infertility || id:finn-b-N14_FEMALEINFERT	Solute carrier family 35 member G2 || id:prot-a-2756	Inverse variance weighted	2	-0.0520568	0.0370339	0.159826	-0.124643	0.0205295	0.949275	0.882812	1.02074	1.97587
prot-a-276	finn-b-N14_FEMALEINFERT	Female infertility || id:finn-b-N14_FEMALEINFERT	ADP-ribosyl cyclase/cyclic ADP-ribose hydrolase 2 || id:prot-a-276	Inverse variance weighted	2	0.00496503	0.0188716	0.792477	-0.0320232	0.0419533	1.00498	0.968484	1.04285	0.0692195
prot-a-2760	finn-b-N14_FEMALEINFERT	Female infertility || id:finn-b-N14_FEMALEINFERT	Sodium-coupled monocarboxylate transporter 1 || id:prot-a-2760	Inverse variance weighted	2	-0.016245	0.0654436	0.803957	-0.144514	0.112024	0.983886	0.865442	1.11854	0.0616176
prot-a-2773	finn-b-N14_FEMALEINFERT	Female infertility || id:finn-b-N14_FEMALEINFERT	Stromal membrane-associated protein 1 || id:prot-a-2773	Inverse variance weighted	2	-0.0648535	0.0505869	0.199835	-0.164004	0.0342969	0.937205	0.848739	1.03489	1.64358
prot-a-2779	finn-b-N14_FEMALEINFERT	Female infertility || id:finn-b-N14_FEMALEINFERT	SPARC-related modular calcium-binding protein 1 || id:prot-a-2779	Inverse variance weighted	2	-0.0305013	0.0735204	0.678239	-0.174601	0.113599	0.969959	0.839792	1.1203	0.172115
prot-a-2786	finn-b-N14_FEMALEINFERT	Female infertility || id:finn-b-N14_FEMALEINFERT	Synaptosomal-associated protein 25 || id:prot-a-2786	Inverse variance weighted	2	-0.101637	0.0548805	0.0640292	-0.209203	0.0059284	0.903357	0.81123	1.00595	3.42982
prot-a-2795	finn-b-N14_FEMALEINFERT	Female infertility || id:finn-b-N14_FEMALEINFERT	Sorting nexin-7 || id:prot-a-2795	Inverse variance weighted	4	0.0432592	0.04619	0.348991	-0.0472732	0.133792	1.04421	0.953827	1.14315	0.877123
prot-a-2797	finn-b-N14_FEMALEINFERT	Female infertility || id:finn-b-N14_FEMALEINFERT	Suppressor of cytokine signaling 3 || id:prot-a-2797	Inverse variance weighted	3	-0.0513179	0.0284523	0.0712867	-0.107084	0.0044486	0.949977	0.89845	1.00446	3.25314
prot-a-28	finn-b-N14_FEMALEINFERT	Female infertility || id:finn-b-N14_FEMALEINFERT	Disintegrin and metalloproteinase domain-containing protein 23 || id:prot-a-28	Inverse variance weighted	5	0.00221207	0.0461369	0.961759	-0.0882162	0.0926403	1.00221	0.915563	1.09707	0.0022988
prot-a-280	finn-b-N14_FEMALEINFERT	Female infertility || id:finn-b-N14_FEMALEINFERT	Uncharacterized protein C10orf35 || id:prot-a-280	Inverse variance weighted	2	0.0386262	0.0518	0.455861	-0.0629018	0.140154	1.03938	0.939036	1.15045	0.556038
prot-a-2804	finn-b-N14_FEMALEINFERT	Female infertility || id:finn-b-N14_FEMALEINFERT	Sperm acrosome membrane-associated protein 3 || id:prot-a-2804	Inverse variance weighted	2	0.0838082	0.0444791	0.0595357	-0.00337079	0.170987	1.08742	0.996635	1.18648	3.55027
prot-a-2808	finn-b-N14_FEMALEINFERT	Female infertility || id:finn-b-N14_FEMALEINFERT	SPARC || id:prot-a-2808	Inverse variance weighted	2	-0.193267	0.0822071	0.0187242	-0.354393	-0.0321411	0.824262	0.701599	0.96837	5.52709
prot-a-2809	finn-b-N14_FEMALEINFERT	Female infertility || id:finn-b-N14_FEMALEINFERT	SPARC || id:prot-a-2809	Inverse variance weighted	2	-0.0291376	0.0900256	0.746196	-0.205588	0.147313	0.971283	0.814169	1.15872	0.104755
prot-a-281	finn-b-N14_FEMALEINFERT	Female infertility || id:finn-b-N14_FEMALEINFERT	Platelet receptor Gi24 || id:prot-a-281	Inverse variance weighted	2	0.170899	0.128212	0.182551	-0.0803962	0.422194	1.18637	0.922751	1.5253	1.77673
prot-a-2810	finn-b-N14_FEMALEINFERT	Female infertility || id:finn-b-N14_FEMALEINFERT	SPARC-like protein 1 || id:prot-a-2810	Inverse variance weighted	2	-0.00669329	0.0671277	0.920575	-0.138264	0.124877	0.993329	0.870869	1.13301	0.00994206
prot-a-2811	finn-b-N14_FEMALEINFERT	Female infertility || id:finn-b-N14_FEMALEINFERT	SPARC-like protein 1 || id:prot-a-2811	Inverse variance weighted	3	0.00163495	0.0327603	0.960197	-0.0625753	0.0658451	1.00164	0.939342	1.06806	0.00249064
prot-a-2813	finn-b-N14_FEMALEINFERT	Female infertility || id:finn-b-N14_FEMALEINFERT	Spermatogenesis-associated protein 20 || id:prot-a-2813	Inverse variance weighted	2	0.0403885	0.0694379	0.560803	-0.0957098	0.176487	1.04122	0.908728	1.19302	0.338316
prot-a-2815	finn-b-N14_FEMALEINFERT	Female infertility || id:finn-b-N14_FEMALEINFERT	Maspardin || id:prot-a-2815	Inverse variance weighted	2	-0.0732606	0.0905863	0.418666	-0.25081	0.104289	0.929359	0.77817	1.10992	0.654058
prot-a-2818	finn-b-N14_FEMALEINFERT	Female infertility || id:finn-b-N14_FEMALEINFERT	Serine protease inhibitor Kazal-type 2 || id:prot-a-2818	Inverse variance weighted	3	-0.0611956	0.062145	0.32476	-0.183	0.0606086	0.940639	0.832768	1.06248	0.96968
prot-a-2820	finn-b-N14_FEMALEINFERT	Female infertility || id:finn-b-N14_FEMALEINFERT	Serine protease inhibitor Kazal-type 6 || id:prot-a-2820	Inverse variance weighted	3	0.024274	0.0266124	0.361701	-0.0278864	0.0764343	1.02457	0.972499	1.07943	0.831977
prot-a-2823	finn-b-N14_FEMALEINFERT	Female infertility || id:finn-b-N14_FEMALEINFERT	Kunitz-type protease inhibitor 1 || id:prot-a-2823	Inverse variance weighted	2	0.118641	0.0515446	0.021351	0.0176138	0.219669	1.12597	1.01777	1.24566	5.29792
prot-a-2824	finn-b-N14_FEMALEINFERT	Female infertility || id:finn-b-N14_FEMALEINFERT	Kunitz-type protease inhibitor 2 || id:prot-a-2824	Inverse variance weighted	3	-0.00572024	0.0192189	0.765981	-0.0433893	0.0319488	0.994296	0.957539	1.03246	0.0885874
prot-a-2826	finn-b-N14_FEMALEINFERT	Female infertility || id:finn-b-N14_FEMALEINFERT	Testican-1 || id:prot-a-2826	Inverse variance weighted	2	0.072168	0.165587	0.662959	-0.252382	0.396718	1.07484	0.776948	1.48694	0.18995
prot-a-2828	finn-b-N14_FEMALEINFERT	Female infertility || id:finn-b-N14_FEMALEINFERT	Testican-3 || id:prot-a-2828	Inverse variance weighted	5	0.0122982	0.0476777	0.79645	-0.0811501	0.105746	1.01237	0.922055	1.11154	0.0665354
prot-a-2829	finn-b-N14_FEMALEINFERT	Female infertility || id:finn-b-N14_FEMALEINFERT	Spondin-1 || id:prot-a-2829	Inverse variance weighted	2	-0.00740167	0.0469702	0.874786	-0.0994632	0.0846598	0.992626	0.905323	1.08835	0.0248322
prot-a-2840	finn-b-N14_FEMALEINFERT	Female infertility || id:finn-b-N14_FEMALEINFERT	Sulfiredoxin-1 || id:prot-a-2840	Inverse variance weighted	2	-0.043308	0.0720116	0.547572	-0.184451	0.0978347	0.957616	0.831561	1.10278	0.361685
prot-a-2848	finn-b-N14_FEMALEINFERT	Female infertility || id:finn-b-N14_FEMALEINFERT	CMP-N-acetylneuraminate-beta-galactosamide-alpha-2,3-sialyltransferase 1 || id:prot-a-2848	Inverse variance weighted	2	0.111401	0.0726802	0.125337	-0.0310524	0.253854	1.11784	0.969425	1.28898	2.34933
prot-a-2852	finn-b-N14_FEMALEINFERT	Female infertility || id:finn-b-N14_FEMALEINFERT	Alpha-N-acetylgalactosaminide alpha-2,6-sialyltransferase 1 || id:prot-a-2852	Inverse variance weighted	4	-0.0267652	0.0397331	0.500551	-0.104642	0.0511118	0.97359	0.900647	1.05244	0.453768
prot-a-2853	finn-b-N14_FEMALEINFERT	Female infertility || id:finn-b-N14_FEMALEINFERT	Alpha-N-acetylgalactosaminide alpha-2,6-sialyltransferase 2 || id:prot-a-2853	Inverse variance weighted	2	0.0111325	0.0519548	0.830334	-0.0906989	0.112964	1.01119	0.913293	1.11959	0.0459131
prot-a-2863	finn-b-N14_FEMALEINFERT	Female infertility || id:finn-b-N14_FEMALEINFERT	Stabilin-2 || id:prot-a-2863	Inverse variance weighted	2	0.0121377	0.0515947	0.814014	-0.088988	0.113263	1.01221	0.914857	1.11993	0.0553427
prot-a-2865	finn-b-N14_FEMALEINFERT	Female infertility || id:finn-b-N14_FEMALEINFERT	Signal-transducing adaptor protein 1 || id:prot-a-2865	Inverse variance weighted	2	-0.177678	0.0948028	0.0609042	-0.363492	0.00813502	0.837212	0.695244	1.00817	3.51259
prot-a-2866	finn-b-N14_FEMALEINFERT	Female infertility || id:finn-b-N14_FEMALEINFERT	Steroidogenic acute regulatory protein, mitochondrial || id:prot-a-2866	Inverse variance weighted	2	0.10908	0.0921406	0.236476	-0.0715158	0.289675	1.11525	0.930982	1.33599	1.40148
prot-a-2868	finn-b-N14_FEMALEINFERT	Female infertility || id:finn-b-N14_FEMALEINFERT	Signal transducer and activator of transcription 1-alpha/beta || id:prot-a-2868	Inverse variance weighted	3	-0.0198831	0.0452352	0.660263	-0.108544	0.0687779	0.980313	0.897139	1.0712	0.193204
prot-a-2869	finn-b-N14_FEMALEINFERT	Female infertility || id:finn-b-N14_FEMALEINFERT	Signal transducer and activator of transcription 3 || id:prot-a-2869	Inverse variance weighted	2	-0.0459019	0.0523574	0.380648	-0.148522	0.0567186	0.955136	0.861981	1.05836	0.768609
prot-a-2875	finn-b-N14_FEMALEINFERT	Female infertility || id:finn-b-N14_FEMALEINFERT	Stromal interaction molecule 1 || id:prot-a-2875	Inverse variance weighted	3	0.026981	0.0689934	0.695748	-0.108246	0.162208	1.02735	0.897407	1.17611	0.152933
prot-a-2877	finn-b-N14_FEMALEINFERT	Female infertility || id:finn-b-N14_FEMALEINFERT	Serine/threonine-protein kinase 16 || id:prot-a-2877	Inverse variance weighted	4	-0.015338	0.0492597	0.755519	-0.111887	0.081211	0.984779	0.894145	1.0846	0.0969512
prot-a-2883	finn-b-N14_FEMALEINFERT	Female infertility || id:finn-b-N14_FEMALEINFERT	Syntaxin-10 || id:prot-a-2883	Inverse variance weighted	2	-0.0257268	0.0532937	0.629283	-0.130182	0.0787289	0.974601	0.877935	1.08191	0.233034
prot-a-2885	finn-b-N14_FEMALEINFERT	Female infertility || id:finn-b-N14_FEMALEINFERT	Syntaxin-1A || id:prot-a-2885	Inverse variance weighted	2	0.108716	0.0570489	0.056693	-0.00309946	0.220532	1.11485	0.996905	1.24674	3.63158
prot-a-2889	finn-b-N14_FEMALEINFERT	Female infertility || id:finn-b-N14_FEMALEINFERT	Syntaxin-7 || id:prot-a-2889	Inverse variance weighted	3	-0.0250134	0.0335699	0.456204	-0.0908104	0.0407837	0.975297	0.913191	1.04163	0.555192
prot-a-2891	finn-b-N14_FEMALEINFERT	Female infertility || id:finn-b-N14_FEMALEINFERT	Extracellular sulfatase Sulf-2 || id:prot-a-2891	Inverse variance weighted	3	0.0602965	0.0746335	0.419148	-0.0859852	0.206578	1.06215	0.917608	1.22946	0.652704
prot-a-2892	finn-b-N14_FEMALEINFERT	Female infertility || id:finn-b-N14_FEMALEINFERT	Estrogen sulfotransferase || id:prot-a-2892	Inverse variance weighted	3	-0.0470109	0.0544741	0.38814	-0.15378	0.0597583	0.954077	0.857461	1.06158	0.744762
prot-a-2895	finn-b-N14_FEMALEINFERT	Female infertility || id:finn-b-N14_FEMALEINFERT	Sulfatase-modifying factor 1 || id:prot-a-2895	Inverse variance weighted	2	0.0289126	0.0514077	0.573832	-0.0718466	0.129672	1.02933	0.930674	1.13845	0.316313
prot-a-2899	finn-b-N14_FEMALEINFERT	Female infertility || id:finn-b-N14_FEMALEINFERT	SUN domain-containing protein 5 || id:prot-a-2899	Inverse variance weighted	2	-0.0180412	0.0823572	0.826603	-0.179461	0.143379	0.982121	0.83572	1.15417	0.0479876
prot-a-2900	finn-b-N14_FEMALEINFERT	Female infertility || id:finn-b-N14_FEMALEINFERT	Surfeit locus protein 1 || id:prot-a-2900	Inverse variance weighted	3	0.0107669	0.0576925	0.851955	-0.10231	0.123844	1.01083	0.902749	1.13184	0.0348289
prot-a-2902	finn-b-N14_FEMALEINFERT	Female infertility || id:finn-b-N14_FEMALEINFERT	Sushi domain-containing protein 2 || id:prot-a-2902	Inverse variance weighted	2	0.0381232	0.0338023	0.259392	-0.0281292	0.104376	1.03886	0.972263	1.11002	1.272
prot-a-2904	finn-b-N14_FEMALEINFERT	Female infertility || id:finn-b-N14_FEMALEINFERT	Histone-lysine N-methyltransferase SUV420H2 || id:prot-a-2904	Inverse variance weighted	3	-0.0749324	0.0824762	0.363597	-0.236586	0.086721	0.927806	0.789318	1.09059	0.825433
prot-a-2906	finn-b-N14_FEMALEINFERT	Female infertility || id:finn-b-N14_FEMALEINFERT	Sushi, von Willebrand factor type A, EGF and pentraxin domain-containing protein 1 || id:prot-a-2906	Inverse variance weighted	4	-0.0827666	0.0533788	0.121009	-0.187389	0.0218559	0.920566	0.829121	1.0221	2.40421
prot-a-2907	finn-b-N14_FEMALEINFERT	Female infertility || id:finn-b-N14_FEMALEINFERT	Sushi, von Willebrand factor type A, EGF and pentraxin domain-containing protein 1 || id:prot-a-2907	Inverse variance weighted	5	-0.053242	0.0455991	0.242964	-0.142616	0.0361322	0.948151	0.867087	1.03679	1.36332
prot-a-2908	finn-b-N14_FEMALEINFERT	Female infertility || id:finn-b-N14_FEMALEINFERT	Switch-associated protein 70 || id:prot-a-2908	Inverse variance weighted	2	-0.0245772	0.0356019	0.489985	-0.0943569	0.0452026	0.975722	0.909958	1.04624	0.47656
prot-a-2911	finn-b-N14_FEMALEINFERT	Female infertility || id:finn-b-N14_FEMALEINFERT	Synaptotagmin-11 || id:prot-a-2911	Inverse variance weighted	2	-0.0944268	0.0871433	0.278551	-0.265228	0.076374	0.909894	0.767031	1.07937	1.17415
prot-a-2914	finn-b-N14_FEMALEINFERT	Female infertility || id:finn-b-N14_FEMALEINFERT	Synaptotagmin-3 || id:prot-a-2914	Inverse variance weighted	2	0.0138348	0.0644878	0.830131	-0.112561	0.140231	1.01393	0.893543	1.15054	0.0460247
prot-a-2920	finn-b-N14_FEMALEINFERT	Female infertility || id:finn-b-N14_FEMALEINFERT	Protachykinin-1 || id:prot-a-2920	Inverse variance weighted	4	-0.0889778	0.0498574	0.0743188	-0.186698	0.0087427	0.914866	0.829694	1.00878	3.18496
prot-a-2926	finn-b-N14_FEMALEINFERT	Female infertility || id:finn-b-N14_FEMALEINFERT	Tapasin || id:prot-a-2926	Inverse variance weighted	3	0.00750861	0.068431	0.912627	-0.126616	0.141633	1.00754	0.881072	1.15215	0.0120397
prot-a-2927	finn-b-N14_FEMALEINFERT	Female infertility || id:finn-b-N14_FEMALEINFERT	Tapasin-related protein || id:prot-a-2927	Inverse variance weighted	3	-0.00842848	0.0161957	0.602774	-0.040172	0.0233151	0.991607	0.960624	1.02359	0.270832
prot-a-2930	finn-b-N14_FEMALEINFERT	Female infertility || id:finn-b-N14_FEMALEINFERT	Tubulin-specific chaperone A || id:prot-a-2930	Inverse variance weighted	2	-0.0204683	0.0340449	0.547698	-0.0871963	0.0462598	0.97974	0.916497	1.04735	0.361458
prot-a-2938	finn-b-N14_FEMALEINFERT	Female infertility || id:finn-b-N14_FEMALEINFERT	Transcobalamin-1 || id:prot-a-2938	Inverse variance weighted	2	0.116199	0.0748288	0.120456	-0.0304657	0.262863	1.12322	0.969994	1.30065	2.41138
prot-a-2939	finn-b-N14_FEMALEINFERT	Female infertility || id:finn-b-N14_FEMALEINFERT	Holo-Transcobalamin-2 || id:prot-a-2939	Inverse variance weighted	5	-0.0243094	0.0317265	0.443546	-0.0864934	0.0378745	0.975984	0.917142	1.0386	0.587091
prot-a-294	finn-b-N14_FEMALEINFERT	Female infertility || id:finn-b-N14_FEMALEINFERT	C1GALT1-specific chaperone 1 || id:prot-a-294	Inverse variance weighted	3	0.059772	0.0601177	0.320102	-0.0580588	0.177603	1.06159	0.943594	1.19435	0.98853
prot-a-2940	finn-b-N14_FEMALEINFERT	Female infertility || id:finn-b-N14_FEMALEINFERT	Teratocarcinoma-derived growth factor 1 || id:prot-a-2940	Inverse variance weighted	3	0.0109946	0.0211968	0.603975	-0.0305511	0.0525404	1.01106	0.969911	1.05395	0.269042
prot-a-2944	finn-b-N14_FEMALEINFERT	Female infertility || id:finn-b-N14_FEMALEINFERT	Angiopoietin-1 receptor, soluble || id:prot-a-2944	Inverse variance weighted	2	-0.0775615	0.0736786	0.292478	-0.221972	0.0668485	0.92537	0.800938	1.06913	1.10818
prot-a-2948	finn-b-N14_FEMALEINFERT	Female infertility || id:finn-b-N14_FEMALEINFERT	Testis-expressed sequence 29 protein || id:prot-a-2948	Inverse variance weighted	5	0.00686091	0.0378027	0.855981	-0.0672325	0.0809543	1.00688	0.934978	1.08432	0.0329395
prot-a-2951	finn-b-N14_FEMALEINFERT	Female infertility || id:finn-b-N14_FEMALEINFERT	Trefoil factor 1 || id:prot-a-2951	Inverse variance weighted	4	-6.52093e-05	0.0683379	0.999239	-0.134007	0.133877	0.999935	0.874584	1.14325	9.10534e-07
prot-a-2957	finn-b-N14_FEMALEINFERT	Female infertility || id:finn-b-N14_FEMALEINFERT	Tissue factor pathway inhibitor || id:prot-a-2957	Inverse variance weighted	2	-0.0688748	0.0698713	0.324262	-0.205823	0.068073	0.933444	0.813977	1.07044	0.97168
prot-a-2959	finn-b-N14_FEMALEINFERT	Female infertility || id:finn-b-N14_FEMALEINFERT	Transferrin receptor protein 1 || id:prot-a-2959	Inverse variance weighted	4	0.0850179	0.109797	0.438741	-0.130184	0.30022	1.08874	0.877934	1.35016	0.599573
prot-a-2965	finn-b-N14_FEMALEINFERT	Female infertility || id:finn-b-N14_FEMALEINFERT	Transforming growth factor beta-3 || id:prot-a-2965	Inverse variance weighted	2	0.0574345	0.0870596	0.509437	-0.113202	0.228071	1.05912	0.89297	1.25617	0.435223
prot-a-2966	finn-b-N14_FEMALEINFERT	Female infertility || id:finn-b-N14_FEMALEINFERT	Transforming growth factor-beta-induced protein ig-h3 || id:prot-a-2966	Inverse variance weighted	2	-0.00709011	0.0404517	0.860865	-0.0863754	0.0721952	0.992935	0.91725	1.07487	0.0307208
prot-a-2970	finn-b-N14_FEMALEINFERT	Female infertility || id:finn-b-N14_FEMALEINFERT	Thrombospondin-2 || id:prot-a-2970	Inverse variance weighted	2	-0.0516731	0.0335534	0.123554	-0.117438	0.0140915	0.949639	0.889196	1.01419	2.37168
prot-a-2975	finn-b-N14_FEMALEINFERT	Female infertility || id:finn-b-N14_FEMALEINFERT	Thrombospondin type-1 domain-containing protein 1 || id:prot-a-2975	Inverse variance weighted	2	-0.200298	0.0600991	0.000859785	-0.318092	-0.0825037	0.818487	0.727536	0.920808	11.1075
prot-a-2978	finn-b-N14_FEMALEINFERT	Female infertility || id:finn-b-N14_FEMALEINFERT	Tyrosine-protein kinase receptor Tie-1, soluble || id:prot-a-2978	Inverse variance weighted	4	-0.0510549	0.0220844	0.0207881	-0.0943403	-0.00776952	0.950226	0.909973	0.992261	5.34447
prot-a-2979	finn-b-N14_FEMALEINFERT	Female infertility || id:finn-b-N14_FEMALEINFERT	Fructose-2,6-bisphosphatase TIGAR || id:prot-a-2979	Inverse variance weighted	2	-0.0235143	0.0395595	0.552243	-0.101051	0.0540224	0.97676	0.903887	1.05551	0.353314
prot-a-2980	finn-b-N14_FEMALEINFERT	Female infertility || id:finn-b-N14_FEMALEINFERT	Metalloproteinase inhibitor 4 || id:prot-a-2980	Inverse variance weighted	2	-0.00435561	0.0493632	0.929689	-0.101107	0.0923962	0.995654	0.903836	1.0968	0.00778559
prot-a-2982	finn-b-N14_FEMALEINFERT	Female infertility || id:finn-b-N14_FEMALEINFERT	Toll/interleukin-1 receptor domain-containing adapter protein || id:prot-a-2982	Inverse variance weighted	2	-0.0290411	0.0352418	0.409909	-0.098115	0.0400328	0.971377	0.906545	1.04084	0.679063
prot-a-2991	finn-b-N14_FEMALEINFERT	Female infertility || id:finn-b-N14_FEMALEINFERT	Toll-like receptor 4:Lymphocyte antigen 96 complex || id:prot-a-2991	Inverse variance weighted	4	-0.0525111	0.0427322	0.219132	-0.136266	0.0312441	0.948844	0.87261	1.03174	1.51005
prot-a-2997	finn-b-N14_FEMALEINFERT	Female infertility || id:finn-b-N14_FEMALEINFERT	Transmembrane protein 132A || id:prot-a-2997	Inverse variance weighted	2	0.00598604	0.0419623	0.886564	-0.0762601	0.0882322	1.006	0.926575	1.09224	0.0203498
prot-a-2998	finn-b-N14_FEMALEINFERT	Female infertility || id:finn-b-N14_FEMALEINFERT	Transmembrane protein 132B || id:prot-a-2998	Inverse variance weighted	2	-0.0125814	0.124874	0.919747	-0.257335	0.232173	0.987497	0.773109	1.26134	0.0101511
prot-a-300	finn-b-N14_FEMALEINFERT	Female infertility || id:finn-b-N14_FEMALEINFERT	Complement component 1 Q subcomponent-binding protein, mitochondrial || id:prot-a-300	Inverse variance weighted	2	-0.00712858	0.12567	0.954765	-0.253442	0.239185	0.992897	0.776125	1.27021	0.00321767
prot-a-3000	finn-b-N14_FEMALEINFERT	Female infertility || id:finn-b-N14_FEMALEINFERT	Transmembrane protein 132C || id:prot-a-3000	Inverse variance weighted	4	0.00164168	0.0532795	0.975419	-0.102786	0.10607	1.00164	0.90232	1.1119	0.000949416
prot-a-3009	finn-b-N14_FEMALEINFERT	Female infertility || id:finn-b-N14_FEMALEINFERT	Transmembrane protein 2 || id:prot-a-3009	Inverse variance weighted	4	0.0482347	0.0555303	0.385055	-0.0606047	0.157074	1.04942	0.941195	1.17008	0.7545
prot-a-301	finn-b-N14_FEMALEINFERT	Female infertility || id:finn-b-N14_FEMALEINFERT	Complement C1q subcomponent subunit C || id:prot-a-301	Inverse variance weighted	4	0.00668659	0.0557974	0.904612	-0.102676	0.116049	1.00671	0.902419	1.12305	0.0143609
prot-a-3014	finn-b-N14_FEMALEINFERT	Female infertility || id:finn-b-N14_FEMALEINFERT	Transmembrane protein 59-like || id:prot-a-3014	Inverse variance weighted	2	0.222275	0.0721308	0.00205922	0.0808987	0.363651	1.24891	1.08426	1.43857	9.49599
prot-a-3016	finn-b-N14_FEMALEINFERT	Female infertility || id:finn-b-N14_FEMALEINFERT	Transmembrane protein 87B || id:prot-a-3016	Inverse variance weighted	5	-0.0427114	0.0313912	0.173635	-0.104238	0.0188154	0.958188	0.901011	1.01899	1.85128
prot-a-3028	finn-b-N14_FEMALEINFERT	Female infertility || id:finn-b-N14_FEMALEINFERT	Tenascin || id:prot-a-3028	Inverse variance weighted	4	-0.0140435	0.0305867	0.646136	-0.0739934	0.0459064	0.986055	0.928678	1.04698	0.210807
prot-a-303	finn-b-N14_FEMALEINFERT	Female infertility || id:finn-b-N14_FEMALEINFERT	Complement C1q tumor necrosis factor-related protein 1 || id:prot-a-303	Inverse variance weighted	5	0.0393211	0.041857	0.347517	-0.0427186	0.121361	1.0401	0.958181	1.12903	0.882503
prot-a-3031	finn-b-N14_FEMALEINFERT	Female infertility || id:finn-b-N14_FEMALEINFERT	Tumor necrosis factor-inducible gene 6 protein || id:prot-a-3031	Inverse variance weighted	3	-0.0442043	0.0326747	0.1761	-0.108247	0.0198381	0.956758	0.897406	1.02004	1.83023
prot-a-3038	finn-b-N14_FEMALEINFERT	Female infertility || id:finn-b-N14_FEMALEINFERT	Tumor necrosis factor receptor superfamily member 11B || id:prot-a-3038	Inverse variance weighted	2	0.00785953	0.0641481	0.902486	-0.117871	0.13359	1.00789	0.888811	1.14292	0.0150115
prot-a-3039	finn-b-N14_FEMALEINFERT	Female infertility || id:finn-b-N14_FEMALEINFERT	Tumor necrosis factor receptor superfamily member 11B || id:prot-a-3039	Inverse variance weighted	2	0.0301854	0.134502	0.822427	-0.233438	0.293809	1.03065	0.791807	1.34153	0.0503662
prot-a-3046	finn-b-N14_FEMALEINFERT	Female infertility || id:finn-b-N14_FEMALEINFERT	Tumor necrosis factor receptor superfamily member 1A || id:prot-a-3046	Inverse variance weighted	2	-0.0935112	0.0837289	0.264066	-0.25762	0.0705974	0.910728	0.772889	1.07315	1.24732
prot-a-3048	finn-b-N14_FEMALEINFERT	Female infertility || id:finn-b-N14_FEMALEINFERT	Tumor necrosis factor receptor superfamily member 1B || id:prot-a-3048	Inverse variance weighted	3	-0.10145	0.134774	0.451606	-0.365606	0.162707	0.903527	0.693776	1.17669	0.566618
prot-a-305	finn-b-N14_FEMALEINFERT	Female infertility || id:finn-b-N14_FEMALEINFERT	Complement C1q tumor necrosis factor-related protein 5 || id:prot-a-305	Inverse variance weighted	4	-0.0344259	0.0445636	0.439812	-0.121771	0.0529188	0.96616	0.885352	1.05434	0.596773
prot-a-3053	finn-b-N14_FEMALEINFERT	Female infertility || id:finn-b-N14_FEMALEINFERT	Tumor necrosis factor receptor superfamily member 8 || id:prot-a-3053	Inverse variance weighted	2	0.0476371	0.0719197	0.507737	-0.0933255	0.1886	1.04879	0.910897	1.20756	0.438728
prot-a-3054	finn-b-N14_FEMALEINFERT	Female infertility || id:finn-b-N14_FEMALEINFERT	Tumor necrosis factor ligand superfamily member 11 || id:prot-a-3054	Inverse variance weighted	2	-0.0651688	0.0885131	0.461572	-0.238654	0.108317	0.936909	0.787687	1.1144	0.542081
prot-a-306	finn-b-N14_FEMALEINFERT	Female infertility || id:finn-b-N14_FEMALEINFERT	Complement C1q and tumor necrosis factor-related protein 9A || id:prot-a-306	Inverse variance weighted	2	0.0103242	0.0465547	0.824497	-0.080923	0.101571	1.01038	0.922265	1.10691	0.0491794
prot-a-3068	finn-b-N14_FEMALEINFERT	Female infertility || id:finn-b-N14_FEMALEINFERT	Tenascin-R || id:prot-a-3068	Inverse variance weighted	2	-0.0905027	0.0792179	0.253266	-0.24577	0.0647644	0.913472	0.782102	1.06691	1.3052
prot-a-307	finn-b-N14_FEMALEINFERT	Female infertility || id:finn-b-N14_FEMALEINFERT	Complement C1r subcomponent-like protein || id:prot-a-307	Inverse variance weighted	2	0.0541592	0.0445466	0.224066	-0.0331522	0.141471	1.05565	0.967391	1.15197	1.47814
prot-a-3070	finn-b-N14_FEMALEINFERT	Female infertility || id:finn-b-N14_FEMALEINFERT	Tensin-4 || id:prot-a-3070	Inverse variance weighted	2	0.060175	0.126046	0.633075	-0.186876	0.307226	1.06202	0.829546	1.35965	0.227914
prot-a-3071	finn-b-N14_FEMALEINFERT	Female infertility || id:finn-b-N14_FEMALEINFERT	Tenascin-X || id:prot-a-3071	Inverse variance weighted	3	-0.0163665	0.0259528	0.528287	-0.067234	0.0345011	0.983767	0.934976	1.0351	0.397686
prot-a-3073	finn-b-N14_FEMALEINFERT	Female infertility || id:finn-b-N14_FEMALEINFERT	TOM1-like protein 1 || id:prot-a-3073	Inverse variance weighted	2	-0.0667618	0.0689711	0.33306	-0.201945	0.0684215	0.935418	0.81714	1.07082	0.936962
prot-a-3076	finn-b-N14_FEMALEINFERT	Female infertility || id:finn-b-N14_FEMALEINFERT	Torsin-1A-interacting protein 1 || id:prot-a-3076	Inverse variance weighted	5	-0.0342716	0.0365824	0.348845	-0.105973	0.03743	0.966309	0.899449	1.03814	0.877654
prot-a-3080	finn-b-N14_FEMALEINFERT	Female infertility || id:finn-b-N14_FEMALEINFERT	Cellular tumor antigen p53 || id:prot-a-3080	Inverse variance weighted	2	-0.0346654	0.0960956	0.718295	-0.223013	0.153682	0.965929	0.800105	1.16612	0.130132
prot-a-3086	finn-b-N14_FEMALEINFERT	Female infertility || id:finn-b-N14_FEMALEINFERT	Tropomyosin beta chain || id:prot-a-3086	Inverse variance weighted	2	0.0133031	0.0522142	0.798894	-0.0890367	0.115643	1.01339	0.914812	1.12259	0.0649122
prot-a-3088	finn-b-N14_FEMALEINFERT	Female infertility || id:finn-b-N14_FEMALEINFERT	Thyroid peroxidase || id:prot-a-3088	Inverse variance weighted	2	0.0143403	0.0668553	0.83016	-0.116696	0.145377	1.01444	0.889856	1.15647	0.0460089
prot-a-3090	finn-b-N14_FEMALEINFERT	Female infertility || id:finn-b-N14_FEMALEINFERT	Tryptase beta-2 || id:prot-a-3090	Inverse variance weighted	3	-0.00330366	0.0180569	0.854831	-0.0386951	0.0320878	0.996702	0.962044	1.03261	0.0334738
prot-a-3091	finn-b-N14_FEMALEINFERT	Female infertility || id:finn-b-N14_FEMALEINFERT	Tryptase gamma || id:prot-a-3091	Inverse variance weighted	2	0.129267	0.0831634	0.120096	-0.0337335	0.292267	1.13799	0.966829	1.33946	2.41607
prot-a-3093	finn-b-N14_FEMALEINFERT	Female infertility || id:finn-b-N14_FEMALEINFERT	Protein-tyrosine sulfotransferase 2 || id:prot-a-3093	Inverse variance weighted	4	0.0332762	0.0696266	0.632704	-0.103192	0.169744	1.03384	0.901954	1.185	0.228411
prot-a-3098	finn-b-N14_FEMALEINFERT	Female infertility || id:finn-b-N14_FEMALEINFERT	Triggering receptor expressed on myeloid cells 1 || id:prot-a-3098	Inverse variance weighted	2	0.00441894	0.0424693	0.91713	-0.0788209	0.0876588	1.00443	0.924205	1.09162	0.0108264
prot-a-310	finn-b-N14_FEMALEINFERT	Female infertility || id:finn-b-N14_FEMALEINFERT	Augurin || id:prot-a-310	Inverse variance weighted	3	-0.0140141	0.0541383	0.795745	-0.120125	0.092097	0.986084	0.886809	1.09647	0.0670073
prot-a-3102	finn-b-N14_FEMALEINFERT	Female infertility || id:finn-b-N14_FEMALEINFERT	Thyrotropin-releasing hormone || id:prot-a-3102	Inverse variance weighted	2	0.0342433	0.10412	0.742243	-0.169831	0.238318	1.03484	0.843807	1.26911	0.108165
prot-a-3106	finn-b-N14_FEMALEINFERT	Female infertility || id:finn-b-N14_FEMALEINFERT	t-SNARE domain-containing protein 1 || id:prot-a-3106	Inverse variance weighted	2	-0.0348232	0.048951	0.476844	-0.130767	0.0611208	0.965776	0.877422	1.06303	0.506073
prot-a-3109	finn-b-N14_FEMALEINFERT	Female infertility || id:finn-b-N14_FEMALEINFERT	Thiosulfate sulfurtransferase || id:prot-a-3109	Inverse variance weighted	3	0.00740425	0.0236648	0.754371	-0.0389787	0.0537872	1.00743	0.961771	1.05526	0.0978942
prot-a-3123	finn-b-N14_FEMALEINFERT	Female infertility || id:finn-b-N14_FEMALEINFERT	Thioredoxin domain-containing protein 12 || id:prot-a-3123	Inverse variance weighted	6	0.010993	0.0168329	0.513713	-0.0219995	0.0439856	1.01105	0.978241	1.04497	0.426496
prot-a-3124	finn-b-N14_FEMALEINFERT	Female infertility || id:finn-b-N14_FEMALEINFERT	Thioredoxin domain-containing protein 5 || id:prot-a-3124	Inverse variance weighted	4	-0.035241	0.0630233	0.576043	-0.158767	0.0882847	0.965373	0.853195	1.0923	0.312675
prot-a-3127	finn-b-N14_FEMALEINFERT	Female infertility || id:finn-b-N14_FEMALEINFERT	Non-receptor tyrosine-protein kinase TYK2 || id:prot-a-3127	Inverse variance weighted	2	0.116677	0.094793	0.218375	-0.0691174	0.302471	1.12376	0.933217	1.3532	1.51502
prot-a-3133	finn-b-N14_FEMALEINFERT	Female infertility || id:finn-b-N14_FEMALEINFERT	PolyUbiquitin K48-linked || id:prot-a-3133	Inverse variance weighted	2	-0.0240428	0.050423	0.633488	-0.122872	0.0747862	0.976244	0.884377	1.07765	0.22736
prot-a-3137	finn-b-N14_FEMALEINFERT	Female infertility || id:finn-b-N14_FEMALEINFERT	Ubiquitin-conjugating enzyme E2 G2 || id:prot-a-3137	Inverse variance weighted	2	0.0988325	0.113814	0.385193	-0.124243	0.321908	1.10388	0.883165	1.37976	0.754062
prot-a-314	finn-b-N14_FEMALEINFERT	Female infertility || id:finn-b-N14_FEMALEINFERT	Uncharacterized protein C3orf18 || id:prot-a-314	Inverse variance weighted	3	-0.0292386	0.0616037	0.635055	-0.149982	0.0915046	0.971185	0.860724	1.09582	0.225269
prot-a-3140	finn-b-N14_FEMALEINFERT	Female infertility || id:finn-b-N14_FEMALEINFERT	Ubiquitin-conjugating enzyme E2 J2 || id:prot-a-3140	Inverse variance weighted	2	-0.195574	0.179629	0.276257	-0.547646	0.156499	0.822363	0.578309	1.16941	1.18541
prot-a-315	finn-b-N14_FEMALEINFERT	Female infertility || id:finn-b-N14_FEMALEINFERT	Complement C4 || id:prot-a-315	Inverse variance weighted	3	-0.0411449	0.0695937	0.554376	-0.177549	0.0952588	0.95969	0.83732	1.09994	0.349536
prot-a-3152	finn-b-N14_FEMALEINFERT	Female infertility || id:finn-b-N14_FEMALEINFERT	Unique cartilage matrix-associated protein || id:prot-a-3152	Inverse variance weighted	2	-0.0274825	0.0717944	0.701872	-0.1682	0.113235	0.972892	0.845185	1.11989	0.146532
prot-a-316	finn-b-N14_FEMALEINFERT	Female infertility || id:finn-b-N14_FEMALEINFERT	Protein CEI || id:prot-a-316	Inverse variance weighted	3	0.0383757	0.0495713	0.438842	-0.0587841	0.135535	1.03912	0.94291	1.14515	0.599309
prot-a-3168	finn-b-N14_FEMALEINFERT	Female infertility || id:finn-b-N14_FEMALEINFERT	Netrin receptor UNC5C || id:prot-a-3168	Inverse variance weighted	2	-0.052277	0.0609973	0.391424	-0.171832	0.0672778	0.949066	0.842121	1.06959	0.734513
prot-a-3175	finn-b-N14_FEMALEINFERT	Female infertility || id:finn-b-N14_FEMALEINFERT	Cytochrome b-c1 complex subunit 7 || id:prot-a-3175	Inverse variance weighted	2	-0.0470543	0.0892179	0.597909	-0.221921	0.127813	0.954036	0.800978	1.13634	0.27816
prot-a-3180	finn-b-N14_FEMALEINFERT	Female infertility || id:finn-b-N14_FEMALEINFERT	Ubiquitin carboxyl-terminal hydrolase 25 || id:prot-a-3180	Inverse variance weighted	2	-0.0469582	0.0483743	0.331684	-0.141772	0.0478554	0.954127	0.867819	1.04902	0.94231
prot-a-3189	finn-b-N14_FEMALEINFERT	Female infertility || id:finn-b-N14_FEMALEINFERT	Vesicle-associated membrane protein-associated protein A || id:prot-a-3189	Inverse variance weighted	2	-0.0172886	0.0549019	0.752838	-0.124896	0.0903192	0.98286	0.882588	1.09452	0.0991618
prot-a-319	finn-b-N14_FEMALEINFERT	Female infertility || id:finn-b-N14_FEMALEINFERT	Uncharacterized protein C6orf226 || id:prot-a-319	Inverse variance weighted	2	0.0296929	0.0395147	0.452388	-0.0477559	0.107142	1.03014	0.953366	1.11309	0.564661
prot-a-3191	finn-b-N14_FEMALEINFERT	Female infertility || id:finn-b-N14_FEMALEINFERT	Valine--tRNA ligase || id:prot-a-3191	Inverse variance weighted	2	0.0702864	0.0249797	0.0048969	0.0213262	0.119247	1.07282	1.02156	1.12665	7.91713
prot-a-3193	finn-b-N14_FEMALEINFERT	Female infertility || id:finn-b-N14_FEMALEINFERT	Vascular cell adhesion protein 1 || id:prot-a-3193	Inverse variance weighted	3	-0.0203014	0.0647596	0.75391	-0.14723	0.106627	0.979903	0.863095	1.11252	0.0982748
prot-a-3197	finn-b-N14_FEMALEINFERT	Female infertility || id:finn-b-N14_FEMALEINFERT	Vascular endothelial growth factor A, isoform 121 || id:prot-a-3197	Inverse variance weighted	2	0.0208603	0.0252305	0.408356	-0.0285915	0.0703122	1.02108	0.971813	1.07284	0.683581
prot-a-32	finn-b-N14_FEMALEINFERT	Female infertility || id:finn-b-N14_FEMALEINFERT	A disintegrin and metalloproteinase with thrombospondin motifs 13 || id:prot-a-32	Inverse variance weighted	3	0.0488376	0.0524823	0.352085	-0.0540278	0.151703	1.05005	0.947406	1.16381	0.865927
prot-a-3200	finn-b-N14_FEMALEINFERT	Female infertility || id:finn-b-N14_FEMALEINFERT	Selenoprotein S || id:prot-a-3200	Inverse variance weighted	2	0.0420577	0.0396774	0.289148	-0.0357099	0.119825	1.04295	0.96492	1.1273	1.12358
prot-a-3201	finn-b-N14_FEMALEINFERT	Female infertility || id:finn-b-N14_FEMALEINFERT	Vitrin || id:prot-a-3201	Inverse variance weighted	2	0.0153728	0.0633137	0.808157	-0.108722	0.139468	1.01549	0.89698	1.14966	0.058954
prot-a-3203	finn-b-N14_FEMALEINFERT	Female infertility || id:finn-b-N14_FEMALEINFERT	Vacuolar protein sorting-associated protein 29 || id:prot-a-3203	Inverse variance weighted	3	-0.0163692	0.0256002	0.522553	-0.0665455	0.0338072	0.983764	0.93562	1.03439	0.408853
prot-a-3205	finn-b-N14_FEMALEINFERT	Female infertility || id:finn-b-N14_FEMALEINFERT	Vacuolar protein sorting-associated protein 4B || id:prot-a-3205	Inverse variance weighted	3	-0.00302257	0.0426164	0.943457	-0.0865506	0.0805055	0.996982	0.917089	1.08383	0.00503037
prot-a-3211	finn-b-N14_FEMALEINFERT	Female infertility || id:finn-b-N14_FEMALEINFERT	Vacuolar protein sorting-associated protein VTA1 homolog || id:prot-a-3211	Inverse variance weighted	2	-0.0142739	0.0950003	0.880566	-0.200474	0.171927	0.985827	0.818342	1.18759	0.0225755
prot-a-3214	finn-b-N14_FEMALEINFERT	Female infertility || id:finn-b-N14_FEMALEINFERT	Vitronectin || id:prot-a-3214	Inverse variance weighted	3	-0.0326417	0.0256204	0.202646	-0.0828578	0.0175743	0.967885	0.920482	1.01773	1.6232
prot-a-3215	finn-b-N14_FEMALEINFERT	Female infertility || id:finn-b-N14_FEMALEINFERT	Vitronectin || id:prot-a-3215	Inverse variance weighted	5	0.0570273	0.0518347	0.271256	-0.0445688	0.158623	1.05868	0.95641	1.1719	1.21039
prot-a-3216	finn-b-N14_FEMALEINFERT	Female infertility || id:finn-b-N14_FEMALEINFERT	Brorin || id:prot-a-3216	Inverse variance weighted	3	0.0684461	0.0667648	0.305277	-0.0624129	0.199305	1.07084	0.939495	1.22055	1.051
prot-a-322	finn-b-N14_FEMALEINFERT	Female infertility || id:finn-b-N14_FEMALEINFERT	Complement component C8 || id:prot-a-322	Inverse variance weighted	3	0.0214044	0.0534642	0.688898	-0.0833855	0.126194	1.02164	0.919996	1.1345	0.160281
prot-a-3227	finn-b-N14_FEMALEINFERT	Female infertility || id:finn-b-N14_FEMALEINFERT	WAP, kazal, immunoglobulin, kunitz and NTR domain-containing protein 1 || id:prot-a-3227	Inverse variance weighted	2	-0.0454934	0.0860702	0.597109	-0.214191	0.123204	0.955526	0.807194	1.13112	0.279378
prot-a-3231	finn-b-N14_FEMALEINFERT	Female infertility || id:finn-b-N14_FEMALEINFERT	WNT1-inducible-signaling pathway protein 1 || id:prot-a-3231	Inverse variance weighted	2	0.00163576	0.0345476	0.962236	-0.0660776	0.0693491	1.00164	0.936058	1.07181	0.00224184
prot-a-3232	finn-b-N14_FEMALEINFERT	Female infertility || id:finn-b-N14_FEMALEINFERT	WNT1-inducible-signaling pathway protein 3 || id:prot-a-3232	Inverse variance weighted	2	-0.158827	0.0841458	0.0590895	-0.323753	0.0060983	0.853144	0.723429	1.00612	3.56276
prot-a-3239	finn-b-N14_FEMALEINFERT	Female infertility || id:finn-b-N14_FEMALEINFERT	Glycoprotein Xg || id:prot-a-3239	Inverse variance weighted	2	-0.0762105	0.0780966	0.329139	-0.22928	0.0768589	0.926621	0.795106	1.07989	0.952282
prot-a-3243	finn-b-N14_FEMALEINFERT	Female infertility || id:finn-b-N14_FEMALEINFERT	Xyloside xylosyltransferase 1 || id:prot-a-3243	Inverse variance weighted	3	-0.0290218	0.0652233	0.656348	-0.15686	0.0988159	0.971395	0.854824	1.10386	0.19799
prot-a-3254	finn-b-N14_FEMALEINFERT	Female infertility || id:finn-b-N14_FEMALEINFERT	Tyrosine-protein kinase ZAP-70 || id:prot-a-3254	Inverse variance weighted	3	0.0257167	0.0471632	0.585567	-0.0667231	0.118157	1.02605	0.935454	1.12542	0.29732
prot-a-3258	finn-b-N14_FEMALEINFERT	Female infertility || id:finn-b-N14_FEMALEINFERT	Zinc fingers and homeoboxes protein 3 || id:prot-a-3258	Inverse variance weighted	3	-0.0813541	0.0845526	0.335963	-0.247077	0.084369	0.921867	0.78108	1.08803	0.925774
prot-a-326	finn-b-N14_FEMALEINFERT	Female infertility || id:finn-b-N14_FEMALEINFERT	Carbonic anhydrase-related protein 10 || id:prot-a-326	Inverse variance weighted	3	0.0682888	0.0457199	0.135271	-0.0213221	0.1579	1.07067	0.978904	1.17105	2.23095
prot-a-3262	finn-b-N14_FEMALEINFERT	Female infertility || id:finn-b-N14_FEMALEINFERT	Zinc finger protein 175 || id:prot-a-3262	Inverse variance weighted	2	-0.0827703	0.0472115	0.079571	-0.175305	0.00976424	0.920563	0.839201	1.00981	3.07364
prot-a-3267	finn-b-N14_FEMALEINFERT	Female infertility || id:finn-b-N14_FEMALEINFERT	Zinc finger protein 276 || id:prot-a-3267	Inverse variance weighted	3	0.0304467	0.0452787	0.501311	-0.0582996	0.119193	1.03091	0.943367	1.12659	0.45216
prot-a-327	finn-b-N14_FEMALEINFERT	Female infertility || id:finn-b-N14_FEMALEINFERT	Carbonic anhydrase-related protein 10 || id:prot-a-327	Inverse variance weighted	2	0.0380903	0.0616625	0.536758	-0.0827681	0.158949	1.03883	0.920565	1.17228	0.381582
prot-a-328	finn-b-N14_FEMALEINFERT	Female infertility || id:finn-b-N14_FEMALEINFERT	Carbonic anhydrase 1 || id:prot-a-328	Inverse variance weighted	2	0.0379096	0.0893659	0.671416	-0.137248	0.213067	1.03864	0.871754	1.23747	0.179951
prot-a-3281	finn-b-N14_FEMALEINFERT	Female infertility || id:finn-b-N14_FEMALEINFERT	Zona pellucida sperm-binding protein 4 || id:prot-a-3281	Inverse variance weighted	2	-0.0626888	0.0750676	0.403663	-0.209821	0.0844437	0.939236	0.810729	1.08811	0.697388
prot-a-330	finn-b-N14_FEMALEINFERT	Female infertility || id:finn-b-N14_FEMALEINFERT	Carbonic anhydrase 3 || id:prot-a-330	Inverse variance weighted	2	-0.0910382	0.117876	0.439926	-0.322076	0.14	0.912983	0.724643	1.15027	0.596476
prot-a-331	finn-b-N14_FEMALEINFERT	Female infertility || id:finn-b-N14_FEMALEINFERT	Carbonic anhydrase 4 || id:prot-a-331	Inverse variance weighted	2	0.012371	0.0527282	0.814506	-0.0909764	0.115718	1.01245	0.913039	1.12268	0.0550453
prot-a-333	finn-b-N14_FEMALEINFERT	Female infertility || id:finn-b-N14_FEMALEINFERT	Carbonic anhydrase 6 || id:prot-a-333	Inverse variance weighted	2	0.0193201	0.0301761	0.522012	-0.039825	0.0784652	1.01951	0.960958	1.08163	0.409916
prot-a-334	finn-b-N14_FEMALEINFERT	Female infertility || id:finn-b-N14_FEMALEINFERT	Carbonic anhydrase 9 || id:prot-a-334	Inverse variance weighted	3	0.204579	0.0817713	0.0123549	0.0443071	0.364851	1.22701	1.0453	1.4403	6.25921
prot-a-335	finn-b-N14_FEMALEINFERT	Female infertility || id:finn-b-N14_FEMALEINFERT	Voltage-dependent calcium channel subunit alpha-2/delta-3 || id:prot-a-335	Inverse variance weighted	3	0.00423049	0.0546963	0.938349	-0.102974	0.111435	1.00424	0.90215	1.11788	0.00598226
prot-a-346	finn-b-N14_FEMALEINFERT	Female infertility || id:finn-b-N14_FEMALEINFERT	Calcium/calmodulin-dependent protein kinase type 1 || id:prot-a-346	Inverse variance weighted	3	0.0132965	0.0206182	0.518997	-0.0271151	0.0537082	1.01339	0.973249	1.05518	0.415887
prot-a-347	finn-b-N14_FEMALEINFERT	Female infertility || id:finn-b-N14_FEMALEINFERT	Calcium/calmodulin-dependent protein kinase type 1D || id:prot-a-347	Inverse variance weighted	3	-0.0370991	0.0430124	0.388402	-0.121403	0.0472053	0.963581	0.885677	1.04834	0.743939
prot-a-354	finn-b-N14_FEMALEINFERT	Female infertility || id:finn-b-N14_FEMALEINFERT	Calpain-2 catalytic subunit || id:prot-a-354	Inverse variance weighted	3	0.0247419	0.0555042	0.655766	-0.0840463	0.13353	1.02505	0.919389	1.14286	0.198708
prot-a-366	finn-b-N14_FEMALEINFERT	Female infertility || id:finn-b-N14_FEMALEINFERT	Calpastatin || id:prot-a-366	Inverse variance weighted	4	0.00712103	0.0722083	0.921442	-0.134407	0.148649	1.00715	0.874234	1.16027	0.00972548
prot-a-37	finn-b-N14_FEMALEINFERT	Female infertility || id:finn-b-N14_FEMALEINFERT	A disintegrin and metalloproteinase with thrombospondin motifs 6 || id:prot-a-37	Inverse variance weighted	3	-0.00301561	0.0450716	0.946656	-0.0913559	0.0853246	0.996989	0.912693	1.08907	0.00447656
prot-a-371	finn-b-N14_FEMALEINFERT	Female infertility || id:finn-b-N14_FEMALEINFERT	Cerebellin-1 || id:prot-a-371	Inverse variance weighted	2	0.0140463	0.0254647	0.581221	-0.0358644	0.0639571	1.01415	0.964771	1.06605	0.304264
prot-a-372	finn-b-N14_FEMALEINFERT	Female infertility || id:finn-b-N14_FEMALEINFERT	Cerebellin-4 || id:prot-a-372	Inverse variance weighted	3	-0.0833612	0.0698272	0.232548	-0.220222	0.0535001	0.920019	0.80234	1.05496	1.42521
prot-a-373	finn-b-N14_FEMALEINFERT	Female infertility || id:finn-b-N14_FEMALEINFERT	Carbonyl reductase [NADPH] 1 || id:prot-a-373	Inverse variance weighted	3	-0.0698501	0.0552929	0.206491	-0.178224	0.038524	0.932534	0.836755	1.03928	1.59586
prot-a-376	finn-b-N14_FEMALEINFERT	Female infertility || id:finn-b-N14_FEMALEINFERT	Chromobox protein homolog 5 || id:prot-a-376	Inverse variance weighted	2	0.0118856	0.0549834	0.828858	-0.0958819	0.119653	1.01196	0.908571	1.12711	0.0467282
prot-a-380	finn-b-N14_FEMALEINFERT	Female infertility || id:finn-b-N14_FEMALEINFERT	Coiled-coil domain-containing protein 126 || id:prot-a-380	Inverse variance weighted	2	0.0102397	0.0554154	0.853401	-0.0983745	0.118854	1.01029	0.906309	1.12621	0.0341438
prot-a-381	finn-b-N14_FEMALEINFERT	Female infertility || id:finn-b-N14_FEMALEINFERT	Coiled-coil domain-containing protein 134 || id:prot-a-381	Inverse variance weighted	2	0.0250728	0.0904966	0.781736	-0.152301	0.202446	1.02539	0.85873	1.22439	0.0767611
prot-a-387	finn-b-N14_FEMALEINFERT	Female infertility || id:finn-b-N14_FEMALEINFERT	Eotaxin || id:prot-a-387	Inverse variance weighted	3	-0.00402335	0.0478522	0.932994	-0.0978137	0.089767	0.995985	0.906818	1.09392	0.00706922
prot-a-388	finn-b-N14_FEMALEINFERT	Female infertility || id:finn-b-N14_FEMALEINFERT	C-C motif chemokine 1 || id:prot-a-388	Inverse variance weighted	2	0.0125014	0.0671839	0.852385	-0.119179	0.144182	1.01258	0.887649	1.15509	0.0346245
prot-a-390	finn-b-N14_FEMALEINFERT	Female infertility || id:finn-b-N14_FEMALEINFERT	C-C motif chemokine 14 || id:prot-a-390	Inverse variance weighted	3	-0.0430557	0.0306837	0.160553	-0.103196	0.0170843	0.957858	0.90195	1.01723	1.96901
prot-a-391	finn-b-N14_FEMALEINFERT	Female infertility || id:finn-b-N14_FEMALEINFERT	C-C motif chemokine 15 || id:prot-a-391	Inverse variance weighted	3	-0.0105906	0.0388382	0.785095	-0.0867134	0.0655322	0.989465	0.91694	1.06773	0.0743573
prot-a-392	finn-b-N14_FEMALEINFERT	Female infertility || id:finn-b-N14_FEMALEINFERT	C-C motif chemokine 15 || id:prot-a-392	Inverse variance weighted	2	-0.00657885	0.0499957	0.89531	-0.10457	0.0914128	0.993443	0.900711	1.09572	0.0173155
prot-a-394	finn-b-N14_FEMALEINFERT	Female infertility || id:finn-b-N14_FEMALEINFERT	C-C motif chemokine 17 || id:prot-a-394	Inverse variance weighted	6	0.000810484	0.0390819	0.983455	-0.07579	0.0774109	1.00081	0.927011	1.08049	0.000430069
prot-a-395	finn-b-N14_FEMALEINFERT	Female infertility || id:finn-b-N14_FEMALEINFERT	C-C motif chemokine 19 || id:prot-a-395	Inverse variance weighted	2	0.016164	0.0611669	0.791579	-0.103723	0.136051	1.0163	0.901475	1.14574	0.0698339
prot-a-398	finn-b-N14_FEMALEINFERT	Female infertility || id:finn-b-N14_FEMALEINFERT	C-C motif chemokine 22 || id:prot-a-398	Inverse variance weighted	3	0.0345965	0.0703517	0.622885	-0.103293	0.172486	1.0352	0.901863	1.18825	0.241833
prot-a-399	finn-b-N14_FEMALEINFERT	Female infertility || id:finn-b-N14_FEMALEINFERT	C-C motif chemokine 23 || id:prot-a-399	Inverse variance weighted	3	0.0117765	0.0411784	0.774887	-0.0689331	0.0924862	1.01185	0.933389	1.0969	0.0817891
prot-a-401	finn-b-N14_FEMALEINFERT	Female infertility || id:finn-b-N14_FEMALEINFERT	C-C motif chemokine 24 || id:prot-a-401	Inverse variance weighted	2	0.144502	0.0901246	0.108856	-0.0321422	0.321146	1.15546	0.968369	1.37871	2.57076
prot-a-402	finn-b-N14_FEMALEINFERT	Female infertility || id:finn-b-N14_FEMALEINFERT	C-C motif chemokine 25 || id:prot-a-402	Inverse variance weighted	4	-0.0741569	0.0890397	0.404928	-0.248675	0.100361	0.928526	0.779834	1.10557	0.693643
prot-a-403	finn-b-N14_FEMALEINFERT	Female infertility || id:finn-b-N14_FEMALEINFERT	C-C motif chemokine 25 || id:prot-a-403	Inverse variance weighted	5	-0.0724831	0.0534096	0.174744	-0.177166	0.0321996	0.930081	0.837641	1.03272	1.84177
prot-a-405	finn-b-N14_FEMALEINFERT	Female infertility || id:finn-b-N14_FEMALEINFERT	C-C motif chemokine 27 || id:prot-a-405	Inverse variance weighted	2	0.131271	0.109034	0.228612	-0.0824362	0.344978	1.14028	0.92087	1.41196	1.44948
prot-a-406	finn-b-N14_FEMALEINFERT	Female infertility || id:finn-b-N14_FEMALEINFERT	C-C motif chemokine 28 || id:prot-a-406	Inverse variance weighted	2	0.0223316	0.0595698	0.707748	-0.0944251	0.139088	1.02258	0.909896	1.14923	0.140537
prot-a-407	finn-b-N14_FEMALEINFERT	Female infertility || id:finn-b-N14_FEMALEINFERT	C-C motif chemokine 3 || id:prot-a-407	Inverse variance weighted	2	0.0238565	0.0348518	0.493651	-0.044453	0.092166	1.02414	0.956521	1.09655	0.468558
prot-a-408	finn-b-N14_FEMALEINFERT	Female infertility || id:finn-b-N14_FEMALEINFERT	C-C motif chemokine 3-like 1 || id:prot-a-408	Inverse variance weighted	3	0.0446028	0.0424126	0.292965	-0.0385259	0.127732	1.04561	0.962207	1.13625	1.10595
prot-a-409	finn-b-N14_FEMALEINFERT	Female infertility || id:finn-b-N14_FEMALEINFERT	C-C motif chemokine 5 || id:prot-a-409	Inverse variance weighted	2	-0.0100457	0.113183	0.929276	-0.231885	0.211794	0.990005	0.793037	1.23589	0.00787767
prot-a-412	finn-b-N14_FEMALEINFERT	Female infertility || id:finn-b-N14_FEMALEINFERT	Cerebral cavernous malformations 2 protein || id:prot-a-412	Inverse variance weighted	4	-0.0329087	0.0533574	0.537394	-0.137489	0.0716719	0.967627	0.871544	1.0743	0.380391
prot-a-415	finn-b-N14_FEMALEINFERT	Female infertility || id:finn-b-N14_FEMALEINFERT	Cyclin-C || id:prot-a-415	Inverse variance weighted	2	0.0397458	0.0787557	0.613789	-0.114615	0.194107	1.04055	0.891709	1.21423	0.254694
prot-a-417	finn-b-N14_FEMALEINFERT	Female infertility || id:finn-b-N14_FEMALEINFERT	Cell cycle progression protein 1 || id:prot-a-417	Inverse variance weighted	2	0.0114177	0.0593793	0.84752	-0.104966	0.127801	1.01148	0.900355	1.13633	0.0369733
prot-a-418	finn-b-N14_FEMALEINFERT	Female infertility || id:finn-b-N14_FEMALEINFERT	CD109 antigen || id:prot-a-418	Inverse variance weighted	2	-0.0873857	0.0529309	0.0987512	-0.19113	0.0163589	0.916324	0.826025	1.01649	2.7256
prot-a-419	finn-b-N14_FEMALEINFERT	Female infertility || id:finn-b-N14_FEMALEINFERT	Scavenger receptor cysteine-rich type 1 protein M130 || id:prot-a-419	Inverse variance weighted	3	-0.0356536	0.0799823	0.655764	-0.192419	0.121112	0.964974	0.824961	1.12875	0.19871
prot-a-420	finn-b-N14_FEMALEINFERT	Female infertility || id:finn-b-N14_FEMALEINFERT	CD177 antigen || id:prot-a-420	Inverse variance weighted	4	0.00154976	0.0165366	0.925334	-0.030862	0.0339615	1.00155	0.969609	1.03454	0.00878291
prot-a-423	finn-b-N14_FEMALEINFERT	Female infertility || id:finn-b-N14_FEMALEINFERT	Cell surface glycoprotein CD200 receptor 1 || id:prot-a-423	Inverse variance weighted	2	-0.0461019	0.0571337	0.419716	-0.158084	0.06588	0.954945	0.853778	1.0681	0.65111
prot-a-424	finn-b-N14_FEMALEINFERT	Female infertility || id:finn-b-N14_FEMALEINFERT	Cell surface glycoprotein CD200 receptor 2 || id:prot-a-424	Inverse variance weighted	2	-0.0638499	0.056747	0.260518	-0.175074	0.0473742	0.938146	0.839395	1.04851	1.266
prot-a-426	finn-b-N14_FEMALEINFERT	Female infertility || id:finn-b-N14_FEMALEINFERT	CD209 antigen || id:prot-a-426	Inverse variance weighted	2	0.0480787	0.0224013	0.0318535	0.0041721	0.0919853	1.04925	1.00418	1.09635	4.60636
prot-a-427	finn-b-N14_FEMALEINFERT	Female infertility || id:finn-b-N14_FEMALEINFERT	B-cell receptor CD22 || id:prot-a-427	Inverse variance weighted	2	0.00910827	0.0577863	0.874756	-0.104153	0.122369	1.00915	0.901088	1.13017	0.024844
prot-a-43	finn-b-N14_FEMALEINFERT	Female infertility || id:finn-b-N14_FEMALEINFERT	Adhesion G-protein coupled receptor F1 || id:prot-a-43	Inverse variance weighted	2	-0.0165779	0.0709023	0.81513	-0.155546	0.122391	0.983559	0.855947	1.1302	0.0546687
prot-a-439	finn-b-N14_FEMALEINFERT	Female infertility || id:finn-b-N14_FEMALEINFERT	Myeloid cell surface antigen CD33 || id:prot-a-439	Inverse variance weighted	2	-0.0289546	0.0205303	0.158441	-0.0691941	0.0112848	0.971461	0.933146	1.01135	1.98904
prot-a-44	finn-b-N14_FEMALEINFERT	Female infertility || id:finn-b-N14_FEMALEINFERT	Adhesion G protein-coupled receptor F5 || id:prot-a-44	Inverse variance weighted	5	-0.0376114	0.0270259	0.164019	-0.0905821	0.0153593	0.963087	0.913399	1.01548	1.93678
prot-a-441	finn-b-N14_FEMALEINFERT	Female infertility || id:finn-b-N14_FEMALEINFERT	Hematopoietic progenitor cell antigen CD34 || id:prot-a-441	Inverse variance weighted	2	0.057312	0.0447216	0.200008	-0.0303423	0.144966	1.05899	0.970113	1.156	1.64232
prot-a-444	finn-b-N14_FEMALEINFERT	Female infertility || id:finn-b-N14_FEMALEINFERT	ADP-ribosyl cyclase/cyclic ADP-ribose hydrolase 1 || id:prot-a-444	Inverse variance weighted	3	-0.111438	0.0754559	0.139713	-0.259331	0.0364557	0.894547	0.771567	1.03713	2.18112
prot-a-445	finn-b-N14_FEMALEINFERT	Female infertility || id:finn-b-N14_FEMALEINFERT	T-cell surface glycoprotein CD3 epsilon chain || id:prot-a-445	Inverse variance weighted	5	0.049811	0.0796494	0.531722	-0.106302	0.205924	1.05107	0.899153	1.22866	0.391099
prot-a-455	finn-b-N14_FEMALEINFERT	Female infertility || id:finn-b-N14_FEMALEINFERT	CD59 glycoprotein || id:prot-a-455	Inverse variance weighted	2	-0.0454541	0.0982542	0.643638	-0.238032	0.147124	0.955563	0.788177	1.1585	0.214015
prot-a-456	finn-b-N14_FEMALEINFERT	Female infertility || id:finn-b-N14_FEMALEINFERT	CD63 antigen || id:prot-a-456	Inverse variance weighted	3	0.0539835	0.0510551	0.290349	-0.0460845	0.154052	1.05547	0.954961	1.16655	1.118
prot-a-46	finn-b-N14_FEMALEINFERT	Female infertility || id:finn-b-N14_FEMALEINFERT	Alcohol dehydrogenase 1B || id:prot-a-46	Inverse variance weighted	2	0.0543767	0.0431737	0.207854	-0.0302437	0.138997	1.05588	0.970209	1.14912	1.58631
prot-a-467	finn-b-N14_FEMALEINFERT	Female infertility || id:finn-b-N14_FEMALEINFERT	T-cell surface glycoprotein CD8 beta chain || id:prot-a-467	Inverse variance weighted	3	0.00298491	0.0575574	0.95864	-0.109828	0.115797	1.00299	0.895989	1.12277	0.00268943
prot-a-471	finn-b-N14_FEMALEINFERT	Female infertility || id:finn-b-N14_FEMALEINFERT	CD97 antigen || id:prot-a-471	Inverse variance weighted	2	0.0115872	0.0545733	0.831855	-0.0953765	0.118551	1.01165	0.909031	1.12586	0.0450812
prot-a-472	finn-b-N14_FEMALEINFERT	Female infertility || id:finn-b-N14_FEMALEINFERT	M-phase inducer phosphatase 2 || id:prot-a-472	Inverse variance weighted	2	-0.0240376	0.152936	0.875107	-0.323792	0.275717	0.976249	0.723401	1.31747	0.0247038
prot-a-48	finn-b-N14_FEMALEINFERT	Female infertility || id:finn-b-N14_FEMALEINFERT	Adrenomedullin || id:prot-a-48	Inverse variance weighted	4	-0.0140202	0.0507634	0.782404	-0.113516	0.085476	0.986078	0.89269	1.08924	0.0762795
prot-a-481	finn-b-N14_FEMALEINFERT	Female infertility || id:finn-b-N14_FEMALEINFERT	Cadherin-15 || id:prot-a-481	Inverse variance weighted	2	-0.0777875	0.0544659	0.153238	-0.184541	0.0289656	0.925161	0.831486	1.02939	2.03972
prot-a-484	finn-b-N14_FEMALEINFERT	Female infertility || id:finn-b-N14_FEMALEINFERT	Cadherin-3 || id:prot-a-484	Inverse variance weighted	2	-0.0279973	0.0604883	0.643469	-0.146554	0.0905598	0.972391	0.863679	1.09479	0.214234
prot-a-485	finn-b-N14_FEMALEINFERT	Female infertility || id:finn-b-N14_FEMALEINFERT	Cadherin-5 || id:prot-a-485	Inverse variance weighted	2	-0.048706	0.0226956	0.0318684	-0.0931894	-0.00422268	0.952461	0.911021	0.995786	4.60556
prot-a-486	finn-b-N14_FEMALEINFERT	Female infertility || id:finn-b-N14_FEMALEINFERT	Cadherin-7 || id:prot-a-486	Inverse variance weighted	4	0.0233087	0.0379491	0.539076	-0.0510714	0.0976889	1.02358	0.950211	1.10262	0.377255
prot-a-488	finn-b-N14_FEMALEINFERT	Female infertility || id:finn-b-N14_FEMALEINFERT	Cadherin-related family member 3 || id:prot-a-488	Inverse variance weighted	2	-0.0250669	0.0953116	0.792551	-0.211878	0.161744	0.975245	0.809064	1.17556	0.069169
prot-a-493	finn-b-N14_FEMALEINFERT	Female infertility || id:finn-b-N14_FEMALEINFERT	Cyclin-dependent kinase 5:Cyclin-dependent kinase 5 activator 1 complex || id:prot-a-493	Inverse variance weighted	2	0.0125705	0.0491211	0.798022	-0.0837069	0.108848	1.01265	0.919701	1.11499	0.0654891
prot-a-494	finn-b-N14_FEMALEINFERT	Female infertility || id:finn-b-N14_FEMALEINFERT	Cyclin-dependent kinase 8:Cyclin-C complex || id:prot-a-494	Inverse variance weighted	2	0.00372318	0.0536278	0.94465	-0.101387	0.108834	1.00373	0.903583	1.11498	0.00482002
prot-a-498	finn-b-N14_FEMALEINFERT	Female infertility || id:finn-b-N14_FEMALEINFERT	Cerebral dopamine neurotrophic factor || id:prot-a-498	Inverse variance weighted	2	0.0568328	0.171455	0.740287	-0.279219	0.392885	1.05848	0.756374	1.48125	0.109875
prot-a-500	finn-b-N14_FEMALEINFERT	Female infertility || id:finn-b-N14_FEMALEINFERT	Corneodesmosin || id:prot-a-500	Inverse variance weighted	3	-0.000315195	0.0464698	0.994588	-0.0913959	0.0907656	0.999685	0.912656	1.09501	4.60064e-05
prot-a-502	finn-b-N14_FEMALEINFERT	Female infertility || id:finn-b-N14_FEMALEINFERT	Carcinoembryonic antigen-related cell adhesion molecule 1 || id:prot-a-502	Inverse variance weighted	2	0.0387542	0.0255396	0.129161	-0.0113033	0.0888118	1.03951	0.98876	1.09287	2.30256
prot-a-506	finn-b-N14_FEMALEINFERT	Female infertility || id:finn-b-N14_FEMALEINFERT	Adenosine deaminase CECR1 || id:prot-a-506	Inverse variance weighted	2	-0.0174666	0.0223121	0.433728	-0.0611984	0.0262652	0.982685	0.940637	1.02661	0.612821
prot-a-518	finn-b-N14_FEMALEINFERT	Female infertility || id:finn-b-N14_FEMALEINFERT	Complement factor B || id:prot-a-518	Inverse variance weighted	2	0.0578157	0.0385611	0.133789	-0.0177641	0.133395	1.05952	0.982393	1.1427	2.24798
prot-a-519	finn-b-N14_FEMALEINFERT	Female infertility || id:finn-b-N14_FEMALEINFERT	Cryptic protein || id:prot-a-519	Inverse variance weighted	2	-0.0189098	0.0449816	0.674201	-0.107074	0.0692542	0.981268	0.898459	1.07171	0.176728
prot-a-521	finn-b-N14_FEMALEINFERT	Female infertility || id:finn-b-N14_FEMALEINFERT	Complement factor H-related protein 5 || id:prot-a-521	Inverse variance weighted	2	0.0047553	0.0282653	0.866396	-0.0506447	0.0601553	1.00477	0.950616	1.062	0.028304
prot-a-524	finn-b-N14_FEMALEINFERT	Female infertility || id:finn-b-N14_FEMALEINFERT	Cofilin-1 || id:prot-a-524	Inverse variance weighted	3	0.080854	0.0708788	0.25398	-0.0580686	0.219777	1.08421	0.943585	1.2458	1.30128
prot-a-527	finn-b-N14_FEMALEINFERT	Female infertility || id:finn-b-N14_FEMALEINFERT	Human Chorionic Gonadotropin || id:prot-a-527	Inverse variance weighted	2	0.0133891	0.0236809	0.571804	-0.0330255	0.0598036	1.01348	0.967514	1.06163	0.319673
prot-a-528	finn-b-N14_FEMALEINFERT	Female infertility || id:finn-b-N14_FEMALEINFERT	Follicle stimulating hormone || id:prot-a-528	Inverse variance weighted	2	-0.122516	0.145374	0.399359	-0.407449	0.162417	0.884691	0.665345	1.17635	0.710256
prot-a-532	finn-b-N14_FEMALEINFERT	Female infertility || id:finn-b-N14_FEMALEINFERT	Cell growth regulator with EF hand domain protein 1 || id:prot-a-532	Inverse variance weighted	3	-0.0302114	0.0541986	0.57724	-0.136441	0.0760178	0.97024	0.872458	1.07898	0.310718
prot-a-54	finn-b-N14_FEMALEINFERT	Female infertility || id:finn-b-N14_FEMALEINFERT	Advanced glycosylation end product-specific receptor, soluble || id:prot-a-54	Inverse variance weighted	5	0.0168373	0.0393066	0.668391	-0.0602036	0.0938782	1.01698	0.941573	1.09843	0.18349
prot-a-540	finn-b-N14_FEMALEINFERT	Female infertility || id:finn-b-N14_FEMALEINFERT	Chitinase-3-like protein 1 || id:prot-a-540	Inverse variance weighted	2	-0.00192931	0.0180289	0.914779	-0.0372659	0.0334073	0.998073	0.96342	1.03397	0.0114516
prot-a-541	finn-b-N14_FEMALEINFERT	Female infertility || id:finn-b-N14_FEMALEINFERT	Chitinase-3-like protein 2 || id:prot-a-541	Inverse variance weighted	2	-0.128884	0.0818301	0.115252	-0.289271	0.0315029	0.879076	0.748809	1.032	2.48069
prot-a-542	finn-b-N14_FEMALEINFERT	Female infertility || id:finn-b-N14_FEMALEINFERT	Cysteine-rich hydrophobic domain-containing protein 2 || id:prot-a-542	Inverse variance weighted	2	-0.0811849	0.0659638	0.218417	-0.210474	0.0481042	0.922023	0.8102	1.04928	1.51474
prot-a-543	finn-b-N14_FEMALEINFERT	Female infertility || id:finn-b-N14_FEMALEINFERT	Chitotriosidase-1 || id:prot-a-543	Inverse variance weighted	3	0.00373643	0.0214101	0.861459	-0.0382274	0.0457003	1.00374	0.962494	1.04676	0.0304562
prot-a-545	finn-b-N14_FEMALEINFERT	Female infertility || id:finn-b-N14_FEMALEINFERT	Neural cell adhesion molecule L1-like protein || id:prot-a-545	Inverse variance weighted	3	0.018051	0.0911923	0.843089	-0.160686	0.196788	1.01821	0.851559	1.21749	0.0391819
prot-a-549	finn-b-N14_FEMALEINFERT	Female infertility || id:finn-b-N14_FEMALEINFERT	Chordin-like protein 2 || id:prot-a-549	Inverse variance weighted	2	-0.0298556	0.162249	0.854004	-0.347863	0.288152	0.970586	0.706196	1.33396	0.0338602
prot-a-550	finn-b-N14_FEMALEINFERT	Female infertility || id:finn-b-N14_FEMALEINFERT	Carbohydrate sulfotransferase 11 || id:prot-a-550	Inverse variance weighted	2	-0.0250842	0.086158	0.770943	-0.193954	0.143785	0.975228	0.823696	1.15464	0.0847634
prot-a-552	finn-b-N14_FEMALEINFERT	Female infertility || id:finn-b-N14_FEMALEINFERT	Carbohydrate sulfotransferase 15 || id:prot-a-552	Inverse variance weighted	2	-0.224214	0.0982419	0.0224736	-0.416768	-0.0316601	0.799144	0.659174	0.968836	5.20874
prot-a-553	finn-b-N14_FEMALEINFERT	Female infertility || id:finn-b-N14_FEMALEINFERT	Carbohydrate sulfotransferase 15 || id:prot-a-553	Inverse variance weighted	2	-0.206177	0.0854738	0.0158583	-0.373705	-0.0386479	0.813689	0.68818	0.962089	5.81852
prot-a-564	finn-b-N14_FEMALEINFERT	Female infertility || id:finn-b-N14_FEMALEINFERT	Cytoskeleton-associated protein 2 || id:prot-a-564	Inverse variance weighted	5	-0.00934834	0.0489261	0.84847	-0.105244	0.0865468	0.990695	0.900105	1.0904	0.036508
prot-a-566	finn-b-N14_FEMALEINFERT	Female infertility || id:finn-b-N14_FEMALEINFERT	Creatine kinase M-type || id:prot-a-566	Inverse variance weighted	3	-0.0658323	0.068302	0.335125	-0.199704	0.0680395	0.936288	0.818973	1.07041	0.928993
prot-a-570	finn-b-N14_FEMALEINFERT	Female infertility || id:finn-b-N14_FEMALEINFERT	C-type lectin domain family 12 member A || id:prot-a-570	Inverse variance weighted	2	0.00863741	0.0149642	0.563802	-0.0206925	0.0379673	1.00867	0.97952	1.0387	0.333164
prot-a-586	finn-b-N14_FEMALEINFERT	Female infertility || id:finn-b-N14_FEMALEINFERT	Dual specificity protein kinase CLK2 || id:prot-a-586	Inverse variance weighted	3	-0.0440663	0.0379796	0.245942	-0.118506	0.0303737	0.95689	0.888246	1.03084	1.34621
prot-a-592	finn-b-N14_FEMALEINFERT	Female infertility || id:finn-b-N14_FEMALEINFERT	Colipase || id:prot-a-592	Inverse variance weighted	2	-0.0114946	0.0761023	0.879943	-0.160655	0.137666	0.988571	0.851586	1.14759	0.0228137
prot-a-599	finn-b-N14_FEMALEINFERT	Female infertility || id:finn-b-N14_FEMALEINFERT	UMP-CMP kinase || id:prot-a-599	Inverse variance weighted	2	0.0548313	0.105943	0.604769	-0.152817	0.26248	1.05636	0.858287	1.30015	0.267862
prot-a-600	finn-b-N14_FEMALEINFERT	Female infertility || id:finn-b-N14_FEMALEINFERT	Cytosolic non-specific dipeptidase || id:prot-a-600	Inverse variance weighted	2	0.0381549	0.0662289	0.564544	-0.0916538	0.167964	1.03889	0.912421	1.18289	0.331898
prot-a-604	finn-b-N14_FEMALEINFERT	Female infertility || id:finn-b-N14_FEMALEINFERT	Ciliary neurotrophic factor || id:prot-a-604	Inverse variance weighted	2	0.134081	0.0919707	0.144876	-0.0461813	0.314344	1.14349	0.954869	1.36936	2.12538
prot-a-607	finn-b-N14_FEMALEINFERT	Female infertility || id:finn-b-N14_FEMALEINFERT	Contactin-2 || id:prot-a-607	Inverse variance weighted	3	0.0788451	0.0742574	0.288335	-0.0666994	0.22439	1.08204	0.935476	1.25156	1.12738
prot-a-608	finn-b-N14_FEMALEINFERT	Female infertility || id:finn-b-N14_FEMALEINFERT	Contactin-4 || id:prot-a-608	Inverse variance weighted	3	0.0371282	0.0497591	0.455571	-0.0603996	0.134656	1.03783	0.941388	1.14414	0.556754
prot-a-609	finn-b-N14_FEMALEINFERT	Female infertility || id:finn-b-N14_FEMALEINFERT	Contactin-5 || id:prot-a-609	Inverse variance weighted	2	-0.0434357	0.0423661	0.305247	-0.126473	0.0396018	0.957494	0.881198	1.0404	1.05113
prot-a-61	finn-b-N14_FEMALEINFERT	Female infertility || id:finn-b-N14_FEMALEINFERT	Alpha-2-HS-glycoprotein || id:prot-a-61	Inverse variance weighted	2	0.0381941	0.0313299	0.222808	-0.0232125	0.0996007	1.03893	0.977055	1.10473	1.48619
prot-a-612	finn-b-N14_FEMALEINFERT	Female infertility || id:finn-b-N14_FEMALEINFERT	Cytochrome c oxidase assembly factor 3 homolog, mitochondrial || id:prot-a-612	Inverse variance weighted	3	0.0269351	0.0527622	0.609702	-0.0764789	0.130349	1.0273	0.926372	1.13923	0.260609
prot-a-613	finn-b-N14_FEMALEINFERT	Female infertility || id:finn-b-N14_FEMALEINFERT	Cochlin || id:prot-a-613	Inverse variance weighted	3	-0.0165635	0.0448812	0.71209	-0.104531	0.0714037	0.983573	0.900747	1.07401	0.136199
prot-a-615	finn-b-N14_FEMALEINFERT	Female infertility || id:finn-b-N14_FEMALEINFERT	Collagen alpha-2(XI) chain || id:prot-a-615	Inverse variance weighted	2	-0.0424779	0.0632141	0.501604	-0.166377	0.0814217	0.958412	0.846727	1.08483	0.451542
prot-a-621	finn-b-N14_FEMALEINFERT	Female infertility || id:finn-b-N14_FEMALEINFERT	Collagen alpha-1(XXVIII) chain || id:prot-a-621	Inverse variance weighted	2	0.109207	0.110661	0.323713	-0.107689	0.326102	1.11539	0.897907	1.38556	0.973887
prot-a-627	finn-b-N14_FEMALEINFERT	Female infertility || id:finn-b-N14_FEMALEINFERT	Collectin-10 || id:prot-a-627	Inverse variance weighted	2	0.0180983	0.0437926	0.679407	-0.0677352	0.103932	1.01826	0.934508	1.10952	0.170794
prot-a-628	finn-b-N14_FEMALEINFERT	Female infertility || id:finn-b-N14_FEMALEINFERT	Collectin-11 || id:prot-a-628	Inverse variance weighted	2	-0.00685833	0.0192862	0.722134	-0.0446593	0.0309426	0.993165	0.956323	1.03143	0.126457
prot-a-631	finn-b-N14_FEMALEINFERT	Female infertility || id:finn-b-N14_FEMALEINFERT	Procollagen galactosyltransferase 1 || id:prot-a-631	Inverse variance weighted	2	-0.0101901	0.037294	0.78467	-0.0832864	0.0629061	0.989862	0.920088	1.06493	0.074659
prot-a-637	finn-b-N14_FEMALEINFERT	Female infertility || id:finn-b-N14_FEMALEINFERT	Cytochrome c oxidase subunit 4 isoform 2, mitochondrial || id:prot-a-637	Inverse variance weighted	2	0.0097308	0.0502652	0.846498	-0.088789	0.108251	1.00978	0.915039	1.11433	0.0374768
prot-a-641	finn-b-N14_FEMALEINFERT	Female infertility || id:finn-b-N14_FEMALEINFERT	Cytochrome c oxidase subunit 8A, mitochondrial || id:prot-a-641	Inverse variance weighted	2	-0.00338725	0.0286308	0.905824	-0.0595036	0.0527291	0.996618	0.942232	1.05414	0.0139968
prot-a-642	finn-b-N14_FEMALEINFERT	Female infertility || id:finn-b-N14_FEMALEINFERT	Carboxypeptidase A2 || id:prot-a-642	Inverse variance weighted	2	0.0820079	0.121101	0.498289	-0.155351	0.319367	1.08546	0.856115	1.37626	0.458578
prot-a-643	finn-b-N14_FEMALEINFERT	Female infertility || id:finn-b-N14_FEMALEINFERT	Carboxypeptidase A4 || id:prot-a-643	Inverse variance weighted	2	-0.00282394	0.0164929	0.86405	-0.0351501	0.0295022	0.99718	0.96546	1.02994	0.0293167
prot-a-644	finn-b-N14_FEMALEINFERT	Female infertility || id:finn-b-N14_FEMALEINFERT	Carboxypeptidase B || id:prot-a-644	Inverse variance weighted	2	0.155575	0.0592665	0.00866461	0.0394129	0.271737	1.16833	1.0402	1.31224	6.89068
prot-a-646	finn-b-N14_FEMALEINFERT	Female infertility || id:finn-b-N14_FEMALEINFERT	Copine-1 || id:prot-a-646	Inverse variance weighted	2	0.0124461	0.0287409	0.664982	-0.0438861	0.0687782	1.01252	0.957063	1.0712	0.187528
prot-a-648	finn-b-N14_FEMALEINFERT	Female infertility || id:finn-b-N14_FEMALEINFERT	Probable carboxypeptidase X1 || id:prot-a-648	Inverse variance weighted	2	0.0129464	0.0758247	0.864428	-0.13567	0.161563	1.01303	0.873131	1.17535	0.0291523
prot-a-650	finn-b-N14_FEMALEINFERT	Female infertility || id:finn-b-N14_FEMALEINFERT	Cellular retinoic acid-binding protein 1 || id:prot-a-650	Inverse variance weighted	2	-0.0110304	0.0513926	0.830056	-0.11176	0.0896991	0.98903	0.894259	1.09385	0.0460662
prot-a-654	finn-b-N14_FEMALEINFERT	Female infertility || id:finn-b-N14_FEMALEINFERT	Cyclic AMP-responsive element-binding protein 3-like protein 4 || id:prot-a-654	Inverse variance weighted	3	0.00113952	0.0379677	0.976057	-0.0732772	0.0755562	1.00114	0.929343	1.07848	0.000900769
prot-a-655	finn-b-N14_FEMALEINFERT	Female infertility || id:finn-b-N14_FEMALEINFERT	CREB-binding protein || id:prot-a-655	Inverse variance weighted	4	-0.0063137	0.0562619	0.910649	-0.116587	0.10396	0.993706	0.889953	1.10956	0.0125933
prot-a-656	finn-b-N14_FEMALEINFERT	Female infertility || id:finn-b-N14_FEMALEINFERT	Protein CREG1 || id:prot-a-656	Inverse variance weighted	3	-0.0506173	0.0478304	0.289934	-0.144365	0.0431302	0.950642	0.865572	1.04407	1.11993
prot-a-657	finn-b-N14_FEMALEINFERT	Female infertility || id:finn-b-N14_FEMALEINFERT	Cysteine-rich with EGF-like domain protein 1 || id:prot-a-657	Inverse variance weighted	4	-0.0121874	0.022175	0.582593	-0.0556504	0.0312756	0.987887	0.94587	1.03177	0.302061
prot-a-659	finn-b-N14_FEMALEINFERT	Female infertility || id:finn-b-N14_FEMALEINFERT	Corticotropin-releasing factor-binding protein || id:prot-a-659	Inverse variance weighted	2	0.00215803	0.028089	0.93876	-0.0528964	0.0572125	1.00216	0.948478	1.05888	0.00590261
prot-a-661	finn-b-N14_FEMALEINFERT	Female infertility || id:finn-b-N14_FEMALEINFERT	Cysteine-rich secretory protein 2 || id:prot-a-661	Inverse variance weighted	2	-0.000881535	0.0298002	0.976401	-0.0592899	0.0575269	0.999119	0.942433	1.05921	0.000875065
prot-a-663	finn-b-N14_FEMALEINFERT	Female infertility || id:finn-b-N14_FEMALEINFERT	Cysteine-rich secretory protein LCCL domain-containing 2 || id:prot-a-663	Inverse variance weighted	2	-0.00173922	0.0767881	0.98193	-0.152244	0.148765	0.998262	0.858779	1.1604	0.000513003
prot-a-67	finn-b-N14_FEMALEINFERT	Female infertility || id:finn-b-N14_FEMALEINFERT	Alcohol dehydrogenase [NADP(+)] || id:prot-a-67	Inverse variance weighted	2	-0.023897	0.021198	0.259605	-0.065445	0.017651	0.976386	0.936651	1.01781	1.27086
prot-a-670	finn-b-N14_FEMALEINFERT	Female infertility || id:finn-b-N14_FEMALEINFERT	C-reactive protein || id:prot-a-670	Inverse variance weighted	3	-0.127622	0.0633344	0.0438991	-0.251758	-0.00348672	0.880186	0.777433	0.996519	4.06044
prot-a-674	finn-b-N14_FEMALEINFERT	Female infertility || id:finn-b-N14_FEMALEINFERT	Beta-crystallin B2 || id:prot-a-674	Inverse variance weighted	3	0.0626413	0.0768218	0.414837	-0.0879294	0.213212	1.06464	0.915826	1.23765	0.664894
prot-a-678	finn-b-N14_FEMALEINFERT	Female infertility || id:finn-b-N14_FEMALEINFERT	Cold shock domain-containing protein C2 || id:prot-a-678	Inverse variance weighted	2	0.0740836	0.101796	0.466758	-0.125437	0.273604	1.0769	0.882112	1.31469	0.529641
prot-a-68	finn-b-N14_FEMALEINFERT	Female infertility || id:finn-b-N14_FEMALEINFERT	Aldose reductase || id:prot-a-68	Inverse variance weighted	2	-0.0431206	0.0524656	0.411143	-0.145953	0.0597119	0.957796	0.864198	1.06153	0.675494
prot-a-69	finn-b-N14_FEMALEINFERT	Female infertility || id:finn-b-N14_FEMALEINFERT	Aldo-keto reductase family 1 member C1 || id:prot-a-69	Inverse variance weighted	2	-0.00501961	0.0635868	0.937079	-0.12965	0.11961	0.994993	0.878403	1.12706	0.00623169
prot-a-690	finn-b-N14_FEMALEINFERT	Female infertility || id:finn-b-N14_FEMALEINFERT	CUB and sushi domain-containing protein 1 || id:prot-a-690	Inverse variance weighted	3	0.119415	0.0665378	0.0727021	-0.0109989	0.249829	1.12684	0.989061	1.28381	3.22094
prot-a-697	finn-b-N14_FEMALEINFERT	Female infertility || id:finn-b-N14_FEMALEINFERT	Casein kinase II 2-alpha:2-beta heterotetramer || id:prot-a-697	Inverse variance weighted	2	0.0181118	0.178823	0.919326	-0.332382	0.368605	1.01828	0.717214	1.44572	0.0102583
prot-a-705	finn-b-N14_FEMALEINFERT	Female infertility || id:finn-b-N14_FEMALEINFERT	Cystatin-F || id:prot-a-705	Inverse variance weighted	4	-0.0113775	0.0328019	0.728699	-0.0756692	0.0529141	0.988687	0.927123	1.05434	0.120309
prot-a-706	finn-b-N14_FEMALEINFERT	Female infertility || id:finn-b-N14_FEMALEINFERT	Cystatin-8 || id:prot-a-706	Inverse variance weighted	2	-0.0316769	0.0303969	0.297361	-0.0912548	0.0279011	0.96882	0.912785	1.02829	1.08599
prot-a-708	finn-b-N14_FEMALEINFERT	Female infertility || id:finn-b-N14_FEMALEINFERT	Di-N-acetylchitobiase || id:prot-a-708	Inverse variance weighted	2	-0.0512381	0.0367511	0.163259	-0.12327	0.020794	0.950052	0.884025	1.02101	1.94377
prot-a-710	finn-b-N14_FEMALEINFERT	Female infertility || id:finn-b-N14_FEMALEINFERT	Cardiotrophin-1 || id:prot-a-710	Inverse variance weighted	3	0.0394373	0.0375339	0.293392	-0.0341292	0.113004	1.04023	0.966447	1.11964	1.10399
prot-a-714	finn-b-N14_FEMALEINFERT	Female infertility || id:finn-b-N14_FEMALEINFERT	Chymotrypsinogen B || id:prot-a-714	Inverse variance weighted	2	0.0614694	0.038415	0.109568	-0.0138241	0.136763	1.0634	0.986271	1.14656	2.56045
prot-a-716	finn-b-N14_FEMALEINFERT	Female infertility || id:finn-b-N14_FEMALEINFERT	Chymotrypsin-like protease CTRL-1 || id:prot-a-716	Inverse variance weighted	2	-0.00722381	0.0423913	0.864689	-0.0903107	0.075863	0.992802	0.913647	1.07881	0.0290389
prot-a-717	finn-b-N14_FEMALEINFERT	Female infertility || id:finn-b-N14_FEMALEINFERT	Lysosomal protective protein || id:prot-a-717	Inverse variance weighted	3	-0.0400904	0.0618578	0.516917	-0.161332	0.081151	0.960703	0.85101	1.08453	0.420041
prot-a-722	finn-b-N14_FEMALEINFERT	Female infertility || id:finn-b-N14_FEMALEINFERT	Cathepsin F || id:prot-a-722	Inverse variance weighted	3	-0.0281942	0.064048	0.659789	-0.153728	0.0973398	0.9722	0.857505	1.10223	0.19378
prot-a-725	finn-b-N14_FEMALEINFERT	Female infertility || id:finn-b-N14_FEMALEINFERT	Cathepsin H || id:prot-a-725	Inverse variance weighted	2	0.00948313	0.0240895	0.693831	-0.0377323	0.0566986	1.00953	0.962971	1.05834	0.15497
prot-a-729	finn-b-N14_FEMALEINFERT	Female infertility || id:finn-b-N14_FEMALEINFERT	Cathepsin Z || id:prot-a-729	Inverse variance weighted	2	-0.0451003	0.0408597	0.269687	-0.125185	0.0349847	0.955902	0.882333	1.0356	1.21834
prot-a-735	finn-b-N14_FEMALEINFERT	Female infertility || id:finn-b-N14_FEMALEINFERT	CUB and zona pellucida-like domain-containing protein 1 || id:prot-a-735	Inverse variance weighted	2	-0.0189811	0.0266544	0.476392	-0.0712238	0.0332616	0.981198	0.931253	1.03382	0.507112
prot-a-736	finn-b-N14_FEMALEINFERT	Female infertility || id:finn-b-N14_FEMALEINFERT	Fractalkine || id:prot-a-736	Inverse variance weighted	2	0.010392	0.0612317	0.865233	-0.109622	0.130406	1.01045	0.896173	1.13929	0.0288037
prot-a-739	finn-b-N14_FEMALEINFERT	Female infertility || id:finn-b-N14_FEMALEINFERT	C-X-C motif chemokine 11 || id:prot-a-739	Inverse variance weighted	2	-0.109953	0.0694024	0.113131	-0.245981	0.026076	0.895876	0.781937	1.02642	2.50994
prot-a-74	finn-b-N14_FEMALEINFERT	Female infertility || id:finn-b-N14_FEMALEINFERT	CD166 antigen || id:prot-a-74	Inverse variance weighted	2	0.0221591	0.0771462	0.773933	-0.129048	0.173366	1.02241	0.878932	1.1893	0.0825038
prot-a-742	finn-b-N14_FEMALEINFERT	Female infertility || id:finn-b-N14_FEMALEINFERT	Growth-regulated alpha protein || id:prot-a-742	Inverse variance weighted	2	0.0878646	0.0284501	0.00201252	0.0321025	0.143627	1.09184	1.03262	1.15445	9.53808
prot-a-745	finn-b-N14_FEMALEINFERT	Female infertility || id:finn-b-N14_FEMALEINFERT	C-X-C motif chemokine 16 || id:prot-a-745	Inverse variance weighted	4	0.0645366	0.0610181	0.290209	-0.0550589	0.184132	1.06666	0.946429	1.20217	1.11865
prot-a-748	finn-b-N14_FEMALEINFERT	Female infertility || id:finn-b-N14_FEMALEINFERT	C-X-C motif chemokine 5 || id:prot-a-748	Inverse variance weighted	2	-0.0426894	0.126461	0.735687	-0.290552	0.205173	0.958209	0.74785	1.22774	0.113954
prot-a-75	finn-b-N14_FEMALEINFERT	Female infertility || id:finn-b-N14_FEMALEINFERT	Aldehyde dehydrogenase, dimeric NADP-preferring || id:prot-a-75	Inverse variance weighted	2	-0.202697	0.0705849	0.00408298	-0.341044	-0.0643508	0.816525	0.711028	0.937676	8.24654
prot-a-754	finn-b-N14_FEMALEINFERT	Female infertility || id:finn-b-N14_FEMALEINFERT	Cytochrome c || id:prot-a-754	Inverse variance weighted	2	-0.0351094	0.0934632	0.707178	-0.218297	0.148079	0.9655	0.803886	1.1596	0.141112
prot-a-760	finn-b-N14_FEMALEINFERT	Female infertility || id:finn-b-N14_FEMALEINFERT	Cytohesin-4 || id:prot-a-760	Inverse variance weighted	3	-0.0361444	0.0818157	0.658649	-0.196503	0.124214	0.964501	0.821599	1.13226	0.195168
prot-a-764	finn-b-N14_FEMALEINFERT	Female infertility || id:finn-b-N14_FEMALEINFERT	Drebrin-like protein || id:prot-a-764	Inverse variance weighted	2	0.0861414	0.0621464	0.165715	-0.0356655	0.207948	1.08996	0.964963	1.23115	1.92129
prot-a-766	finn-b-N14_FEMALEINFERT	Female infertility || id:finn-b-N14_FEMALEINFERT	Discoidin, CUB and LCCL domain-containing protein 2 || id:prot-a-766	Inverse variance weighted	3	-0.0411592	0.0744751	0.580498	-0.18713	0.104812	0.959676	0.829336	1.1105	0.30543
prot-a-767	finn-b-N14_FEMALEINFERT	Female infertility || id:finn-b-N14_FEMALEINFERT	Deoxycytidine kinase || id:prot-a-767	Inverse variance weighted	2	0.0711978	0.0698787	0.308261	-0.0657644	0.20816	1.07379	0.936351	1.23141	1.03811
prot-a-774	finn-b-N14_FEMALEINFERT	Female infertility || id:finn-b-N14_FEMALEINFERT	DCN1-like protein 5 || id:prot-a-774	Inverse variance weighted	4	-0.00303552	0.0454111	0.946705	-0.0920414	0.0859703	0.996969	0.912067	1.08977	0.00446829
prot-a-779	finn-b-N14_FEMALEINFERT	Female infertility || id:finn-b-N14_FEMALEINFERT	Probable ATP-dependent RNA helicase DDX58 || id:prot-a-779	Inverse variance weighted	2	-0.0138175	0.0640007	0.829069	-0.139259	0.111624	0.986278	0.870003	1.11809	0.0466111
prot-a-780	finn-b-N14_FEMALEINFERT	Female infertility || id:finn-b-N14_FEMALEINFERT	Deformed epidermal autoregulatory factor 1 homolog || id:prot-a-780	Inverse variance weighted	2	0.121244	0.121648	0.318921	-0.117186	0.359673	1.1289	0.88942	1.43286	0.993367
prot-a-782	finn-b-N14_FEMALEINFERT	Female infertility || id:finn-b-N14_FEMALEINFERT	Beta-defensin 104 || id:prot-a-782	Inverse variance weighted	2	0.138508	0.0768819	0.0716127	-0.0121802	0.289197	1.14856	0.987894	1.33535	3.24566
prot-a-784	finn-b-N14_FEMALEINFERT	Female infertility || id:finn-b-N14_FEMALEINFERT	Beta-defensin 106 || id:prot-a-784	Inverse variance weighted	2	-0.02024	0.113671	0.858677	-0.243035	0.202555	0.979963	0.784244	1.22453	0.0317048
prot-a-794	finn-b-N14_FEMALEINFERT	Female infertility || id:finn-b-N14_FEMALEINFERT	Beta-defensin 119 || id:prot-a-794	Inverse variance weighted	6	0.0453412	0.0552555	0.411889	-0.0629596	0.153642	1.04638	0.938981	1.16607	0.673342
prot-a-804	finn-b-N14_FEMALEINFERT	Female infertility || id:finn-b-N14_FEMALEINFERT	Beta-defensin 1 || id:prot-a-804	Inverse variance weighted	3	0.0696843	0.0579465	0.229146	-0.0438909	0.183259	1.07217	0.957058	1.20113	1.44616
prot-a-805	finn-b-N14_FEMALEINFERT	Female infertility || id:finn-b-N14_FEMALEINFERT	Protein DEPP || id:prot-a-805	Inverse variance weighted	2	-0.012696	0.0243438	0.601998	-0.0604098	0.0350178	0.987384	0.941379	1.03564	0.271993
prot-a-81	finn-b-N14_FEMALEINFERT	Female infertility || id:finn-b-N14_FEMALEINFERT	Intestinal-type alkaline phosphatase || id:prot-a-81	Inverse variance weighted	2	-0.2884	0.0625868	4.06552e-06	-0.41107	-0.16573	0.749462	0.66294	0.847275	21.2337
prot-a-812	finn-b-N14_FEMALEINFERT	Female infertility || id:finn-b-N14_FEMALEINFERT	Dihydrofolate reductase || id:prot-a-812	Inverse variance weighted	2	0.0300427	0.054205	0.579413	-0.0761992	0.136285	1.0305	0.926632	1.14601	0.307184
prot-a-816	finn-b-N14_FEMALEINFERT	Female infertility || id:finn-b-N14_FEMALEINFERT	ATP-dependent RNA helicase DHX8 || id:prot-a-816	Inverse variance weighted	2	0.0267558	0.0251826	0.288022	-0.0226022	0.0761138	1.02712	0.977651	1.07909	1.12884
prot-a-819	finn-b-N14_FEMALEINFERT	Female infertility || id:finn-b-N14_FEMALEINFERT	Probable dimethyladenosine transferase || id:prot-a-819	Inverse variance weighted	2	-0.0293855	0.112219	0.79343	-0.249334	0.190563	0.971042	0.77932	1.20993	0.06857
prot-a-821	finn-b-N14_FEMALEINFERT	Female infertility || id:finn-b-N14_FEMALEINFERT	Dickkopf-related protein 1 || id:prot-a-821	Inverse variance weighted	3	-0.0302961	0.058036	0.601655	-0.144047	0.0834545	0.970158	0.865847	1.08704	0.272507
prot-a-823	finn-b-N14_FEMALEINFERT	Female infertility || id:finn-b-N14_FEMALEINFERT	Dickkopf-related protein 4 || id:prot-a-823	Inverse variance weighted	3	-0.0321541	0.0595111	0.588987	-0.148796	0.0844876	0.968357	0.861745	1.08816	0.29193
prot-a-831	finn-b-N14_FEMALEINFERT	Female infertility || id:finn-b-N14_FEMALEINFERT	Delta-like protein 1 || id:prot-a-831	Inverse variance weighted	2	-0.10671	0.0993155	0.282619	-0.301368	0.0879485	0.898786	0.739805	1.09193	1.15445
prot-a-836	finn-b-N14_FEMALEINFERT	Female infertility || id:finn-b-N14_FEMALEINFERT	DnaJ homolog subfamily B member 11 || id:prot-a-836	Inverse variance weighted	3	-0.0015236	0.153736	0.992093	-0.302846	0.299799	0.998478	0.738713	1.34959	9.82184e-05
prot-a-842	finn-b-N14_FEMALEINFERT	Female infertility || id:finn-b-N14_FEMALEINFERT	DnaJ homolog subfamily B member 9 || id:prot-a-842	Inverse variance weighted	4	-0.101737	0.0436144	0.0196667	-0.187221	-0.0162527	0.903267	0.82926	0.983879	5.44124
prot-a-844	finn-b-N14_FEMALEINFERT	Female infertility || id:finn-b-N14_FEMALEINFERT	DnaJ homolog subfamily C member 15 || id:prot-a-844	Inverse variance weighted	2	-0.0198365	0.120614	0.869367	-0.256239	0.216566	0.980359	0.773957	1.24181	0.027048
prot-a-857	finn-b-N14_FEMALEINFERT	Female infertility || id:finn-b-N14_FEMALEINFERT	Dipeptidase 2 || id:prot-a-857	Inverse variance weighted	4	-0.110121	0.0663451	0.0969494	-0.240158	0.0199151	0.895725	0.786504	1.02011	2.75502
prot-a-86	finn-b-N14_FEMALEINFERT	Female infertility || id:finn-b-N14_FEMALEINFERT	Junctional adhesion molecule-like || id:prot-a-86	Inverse variance weighted	2	-0.0310649	0.0185578	0.0941396	-0.0674381	0.00530838	0.969413	0.934786	1.00532	2.80212
prot-a-861	finn-b-N14_FEMALEINFERT	Female infertility || id:finn-b-N14_FEMALEINFERT	Dermatopontin || id:prot-a-861	Inverse variance weighted	2	-0.00435964	0.0433948	0.919975	-0.0894135	0.0806942	0.99565	0.914467	1.08404	0.0100931
prot-a-865	finn-b-N14_FEMALEINFERT	Female infertility || id:finn-b-N14_FEMALEINFERT	Dorsal root ganglia homeobox protein || id:prot-a-865	Inverse variance weighted	2	0.0227311	0.0290199	0.433454	-0.0341478	0.07961	1.02299	0.966429	1.08286	0.613552
prot-a-867	finn-b-N14_FEMALEINFERT	Female infertility || id:finn-b-N14_FEMALEINFERT	Desmocollin-3 || id:prot-a-867	Inverse variance weighted	3	0.0672251	0.0777143	0.387023	-0.0850948	0.219545	1.06954	0.918425	1.24551	0.748276
prot-a-869	finn-b-N14_FEMALEINFERT	Female infertility || id:finn-b-N14_FEMALEINFERT	Desmoglein-1 || id:prot-a-869	Inverse variance weighted	2	0.0111733	0.0521849	0.830461	-0.091109	0.113456	1.01124	0.912918	1.12014	0.0458433
prot-a-872	finn-b-N14_FEMALEINFERT	Female infertility || id:finn-b-N14_FEMALEINFERT	E3 ubiquitin-protein ligase DTX3L || id:prot-a-872	Inverse variance weighted	2	-0.011221	0.0678573	0.86866	-0.144221	0.121779	0.988842	0.865696	1.1295	0.0273444
prot-a-873	finn-b-N14_FEMALEINFERT	Female infertility || id:finn-b-N14_FEMALEINFERT	Dual specificity protein phosphatase 13 isoform A || id:prot-a-873	Inverse variance weighted	3	-0.0528762	0.0665335	0.426771	-0.183282	0.0775295	0.948497	0.832533	1.08061	0.631596
prot-a-878	finn-b-N14_FEMALEINFERT	Female infertility || id:finn-b-N14_FEMALEINFERT	Segment polarity protein dishevelled homolog DVL-2 || id:prot-a-878	Inverse variance weighted	3	0.0116773	0.0457039	0.798337	-0.0779024	0.101257	1.01175	0.925055	1.10656	0.06528
prot-a-879	finn-b-N14_FEMALEINFERT	Female infertility || id:finn-b-N14_FEMALEINFERT	Dynactin-associated protein || id:prot-a-879	Inverse variance weighted	2	0.114046	0.0734215	0.120352	-0.0298605	0.257952	1.1208	0.970581	1.29428	2.41274
prot-a-883	finn-b-N14_FEMALEINFERT	Female infertility || id:finn-b-N14_FEMALEINFERT	Endothelin-converting enzyme 1 || id:prot-a-883	Inverse variance weighted	2	0.0235968	0.0523789	0.652349	-0.079066	0.126259	1.02388	0.923979	1.13458	0.202951
prot-a-884	finn-b-N14_FEMALEINFERT	Female infertility || id:finn-b-N14_FEMALEINFERT	Endothelin-converting enzyme 1 || id:prot-a-884	Inverse variance weighted	3	-0.0175573	0.049863	0.724755	-0.115289	0.0801742	0.982596	0.891109	1.08348	0.123982
prot-a-885	finn-b-N14_FEMALEINFERT	Female infertility || id:finn-b-N14_FEMALEINFERT	Ectodysplasin-A, secreted form || id:prot-a-885	Inverse variance weighted	2	-0.0662819	0.101823	0.515078	-0.265855	0.133292	0.935867	0.76655	1.14258	0.423737
prot-a-888	finn-b-N14_FEMALEINFERT	Female infertility || id:finn-b-N14_FEMALEINFERT	Tumor necrosis factor receptor superfamily member EDAR || id:prot-a-888	Inverse variance weighted	4	-0.0433386	0.0428154	0.311434	-0.127257	0.0405797	0.957587	0.880508	1.04141	1.02459
prot-a-89	finn-b-N14_FEMALEINFERT	Female infertility || id:finn-b-N14_FEMALEINFERT	Alpha-amylase 1 || id:prot-a-89	Inverse variance weighted	4	-0.0101748	0.032982	0.757706	-0.0748195	0.0544699	0.989877	0.927911	1.05598	0.0951687
prot-a-892	finn-b-N14_FEMALEINFERT	Female infertility || id:finn-b-N14_FEMALEINFERT	Endothelin-2 || id:prot-a-892	Inverse variance weighted	3	0.0254196	0.061092	0.677347	-0.0943208	0.14516	1.02575	0.909991	1.15622	0.173128
prot-a-91	finn-b-N14_FEMALEINFERT	Female infertility || id:finn-b-N14_FEMALEINFERT	Anaphase-promoting complex subunit 7 || id:prot-a-91	Inverse variance weighted	2	0.000483134	0.0421379	0.990852	-0.0821072	0.0830735	1.00048	0.921173	1.08662	0.000131459
prot-a-914	finn-b-N14_FEMALEINFERT	Female infertility || id:finn-b-N14_FEMALEINFERT	Histone-lysine N-methyltransferase EHMT2 || id:prot-a-914	Inverse variance weighted	2	0.0935916	0.0815127	0.250893	-0.0661734	0.253357	1.09811	0.935969	1.28834	1.31833
prot-a-915	finn-b-N14_FEMALEINFERT	Female infertility || id:finn-b-N14_FEMALEINFERT	EP300-interacting inhibitor of differentiation 3 || id:prot-a-915	Inverse variance weighted	2	0.111286	0.0953972	0.243392	-0.0756927	0.298264	1.11771	0.927101	1.34752	1.36084
prot-a-932	finn-b-N14_FEMALEINFERT	Female infertility || id:finn-b-N14_FEMALEINFERT	RNA polymerase II elongation factor ELL || id:prot-a-932	Inverse variance weighted	3	-0.130307	0.0598219	0.029387	-0.247558	-0.0130565	0.877826	0.780705	0.987028	4.7448
prot-a-936	finn-b-N14_FEMALEINFERT	Female infertility || id:finn-b-N14_FEMALEINFERT	ER membrane protein complex subunit 4 || id:prot-a-936	Inverse variance weighted	3	0.0124978	0.0337423	0.711092	-0.0536372	0.0786328	1.01258	0.947776	1.08181	0.137188
prot-a-937	finn-b-N14_FEMALEINFERT	Female infertility || id:finn-b-N14_FEMALEINFERT	EMI domain-containing protein 1 || id:prot-a-937	Inverse variance weighted	2	0.0612546	0.0664175	0.35639	-0.0689237	0.191433	1.06317	0.933398	1.21098	0.850574
prot-a-939	finn-b-N14_FEMALEINFERT	Female infertility || id:finn-b-N14_FEMALEINFERT	EMILIN-3 || id:prot-a-939	Inverse variance weighted	2	0.0448975	0.0858598	0.601032	-0.123388	0.213183	1.04592	0.883921	1.23761	0.273442
prot-a-947	finn-b-N14_FEMALEINFERT	Female infertility || id:finn-b-N14_FEMALEINFERT	Ectonucleotide pyrophosphatase/phosphodiesterase family member 5 || id:prot-a-947	Inverse variance weighted	2	0.0183284	0.0258784	0.47879	-0.0323933	0.06905	1.0185	0.968126	1.07149	0.501617
prot-a-952	finn-b-N14_FEMALEINFERT	Female infertility || id:finn-b-N14_FEMALEINFERT	Ectonucleoside triphosphate diphosphohydrolase 3 || id:prot-a-952	Inverse variance weighted	2	0.0115769	0.0605644	0.848408	-0.107129	0.130283	1.01164	0.898409	1.13915	0.0365383
prot-a-953	finn-b-N14_FEMALEINFERT	Female infertility || id:finn-b-N14_FEMALEINFERT	Ectonucleoside triphosphate diphosphohydrolase 5 || id:prot-a-953	Inverse variance weighted	4	-0.0126067	0.0351372	0.719755	-0.0814756	0.0562622	0.987472	0.921755	1.05787	0.128727
prot-a-96	finn-b-N14_FEMALEINFERT	Female infertility || id:finn-b-N14_FEMALEINFERT	Angiopoietin-related protein 1 || id:prot-a-96	Inverse variance weighted	2	-0.010962	0.0440225	0.803354	-0.0972461	0.0753221	0.989098	0.907333	1.07823	0.0620055
prot-a-970	finn-b-N14_FEMALEINFERT	Female infertility || id:finn-b-N14_FEMALEINFERT	Epiphycan || id:prot-a-970	Inverse variance weighted	3	-0.105939	0.0817162	0.194828	-0.266103	0.0542246	0.899479	0.76636	1.05572	1.68073
prot-a-971	finn-b-N14_FEMALEINFERT	Female infertility || id:finn-b-N14_FEMALEINFERT	Endoplasmic reticulum aminopeptidase 1 || id:prot-a-971	Inverse variance weighted	4	-0.00480217	0.0221493	0.828357	-0.0482149	0.0386105	0.995209	0.952929	1.03937	0.047006
prot-a-972	finn-b-N14_FEMALEINFERT	Female infertility || id:finn-b-N14_FEMALEINFERT	Endoplasmic reticulum aminopeptidase 2 || id:prot-a-972	Inverse variance weighted	3	0.0028353	0.0176894	0.872658	-0.0318359	0.0375065	1.00284	0.968666	1.03822	0.0256905
prot-a-977	finn-b-N14_FEMALEINFERT	Female infertility || id:finn-b-N14_FEMALEINFERT	Epiregulin || id:prot-a-977	Inverse variance weighted	3	0.0788304	0.0841617	0.348936	-0.0861264	0.243787	1.08202	0.917478	1.27607	0.877322
prot-a-982	finn-b-N14_FEMALEINFERT	Female infertility || id:finn-b-N14_FEMALEINFERT	ERO1-like protein alpha || id:prot-a-982	Inverse variance weighted	3	-0.0321102	0.0465208	0.490047	-0.123291	0.0590705	0.9684	0.884006	1.06085	0.476423
prot-a-983	finn-b-N14_FEMALEINFERT	Female infertility || id:finn-b-N14_FEMALEINFERT	ERO1-like protein beta || id:prot-a-983	Inverse variance weighted	2	0.0186692	0.0475141	0.69438	-0.0744585	0.111797	1.01884	0.928246	1.11829	0.154385
prot-a-987	finn-b-N14_FEMALEINFERT	Female infertility || id:finn-b-N14_FEMALEINFERT	Endothelial cell-selective adhesion molecule || id:prot-a-987	Inverse variance weighted	3	-0.0125567	0.0719014	0.861364	-0.153483	0.12837	0.987522	0.857715	1.13697	0.0304984
prot-a-988	finn-b-N14_FEMALEINFERT	Female infertility || id:finn-b-N14_FEMALEINFERT	Endothelial cell-selective adhesion molecule || id:prot-a-988	Inverse variance weighted	3	-0.0110398	0.0679748	0.870983	-0.14427	0.122191	0.989021	0.865654	1.12997	0.0263771
prot-a-989	finn-b-N14_FEMALEINFERT	Female infertility || id:finn-b-N14_FEMALEINFERT	S-formylglutathione hydrolase || id:prot-a-989	Inverse variance weighted	3	-0.0257187	0.0431962	0.551581	-0.110383	0.0589459	0.974609	0.895491	1.06072	0.354492
prot-a-99	finn-b-N14_FEMALEINFERT	Female infertility || id:finn-b-N14_FEMALEINFERT	Angiopoietin-related protein 4 || id:prot-a-99	Inverse variance weighted	2	0.0684371	0.0917304	0.455626	-0.111354	0.248229	1.07083	0.894622	1.28175	0.556618
prot-a-990	finn-b-N14_FEMALEINFERT	Female infertility || id:finn-b-N14_FEMALEINFERT	Endothelial cell-specific molecule 1 || id:prot-a-990	Inverse variance weighted	2	-0.054961	0.219057	0.801893	-0.484313	0.374391	0.946522	0.616121	1.45411	0.0629498
prot-a-992	finn-b-N14_FEMALEINFERT	Female infertility || id:finn-b-N14_FEMALEINFERT	Persulfide dioxygenase ETHE1, mitochondrial || id:prot-a-992	Inverse variance weighted	2	-0.113901	0.0801078	0.155072	-0.270912	0.0431106	0.892347	0.762684	1.04405	2.02164
prot-a-994	finn-b-N14_FEMALEINFERT	Female infertility || id:finn-b-N14_FEMALEINFERT	Protein C-ets-2 || id:prot-a-994	Inverse variance weighted	3	-0.0491136	0.0601597	0.414279	-0.167027	0.0687995	0.952073	0.846177	1.07122	0.666488
prot-a-995	finn-b-N14_FEMALEINFERT	Female infertility || id:finn-b-N14_FEMALEINFERT	Protein eva-1 homolog C || id:prot-a-995	Inverse variance weighted	3	-0.0474071	0.0321391	0.140196	-0.1104	0.0155855	0.953699	0.895476	1.01571	2.1758
prot-a-997	finn-b-N14_FEMALEINFERT	Female infertility || id:finn-b-N14_FEMALEINFERT	Protein EVI2B || id:prot-a-997	Inverse variance weighted	3	-0.0561463	0.0453731	0.215925	-0.145078	0.0327849	0.945401	0.864955	1.03333	1.53125
prot-b-10	finn-b-N14_FEMALEINFERT	Female infertility || id:finn-b-N14_FEMALEINFERT	coagulation factor III, tissue factor || id:prot-b-10	Inverse variance weighted	3	-0.191279	0.176941	0.279682	-0.538084	0.155525	0.825902	0.583866	1.16827	1.16863
prot-b-11	finn-b-N14_FEMALEINFERT	Female infertility || id:finn-b-N14_FEMALEINFERT	C-X-C motif chemokine ligand 8 || id:prot-b-11	Inverse variance weighted	11	-0.000436771	0.00125187	0.727169	-0.00289044	0.0020169	0.999563	0.997114	1.00202	0.121727
prot-b-14	finn-b-N14_FEMALEINFERT	Female infertility || id:finn-b-N14_FEMALEINFERT	interleukin 27 || id:prot-b-14	Inverse variance weighted	2	0.0214053	0.0398827	0.59147	-0.0567648	0.0995755	1.02164	0.944816	1.1047	0.288055
prot-b-18	finn-b-N14_FEMALEINFERT	Female infertility || id:finn-b-N14_FEMALEINFERT	TNF receptor superfamily member 10b || id:prot-b-18	Inverse variance weighted	2	-0.0516485	0.104349	0.620629	-0.256173	0.152876	0.949663	0.774008	1.16518	0.244984
prot-b-21	finn-b-N14_FEMALEINFERT	Female infertility || id:finn-b-N14_FEMALEINFERT	interleukin 18 || id:prot-b-21	Inverse variance weighted	3	-0.0781785	0.0486839	0.108309	-0.173599	0.0172419	0.924799	0.840634	1.01739	2.57872
prot-b-23	finn-b-N14_FEMALEINFERT	Female infertility || id:finn-b-N14_FEMALEINFERT	interleukin 6 receptor || id:prot-b-23	Inverse variance weighted	2	0.00459649	0.024409	0.850633	-0.0432452	0.0524382	1.00461	0.957677	1.05384	0.0354611
prot-b-25	finn-b-N14_FEMALEINFERT	Female infertility || id:finn-b-N14_FEMALEINFERT	matrix metallopeptidase 3 || id:prot-b-25	Inverse variance weighted	4	-0.0117442	0.0191932	0.540608	-0.0493629	0.0258745	0.988325	0.951836	1.02621	0.374413
prot-b-31	finn-b-N14_FEMALEINFERT	Female infertility || id:finn-b-N14_FEMALEINFERT	matrix metallopeptidase 1 || id:prot-b-31	Inverse variance weighted	2	0.014002	0.0569307	0.805723	-0.0975821	0.125586	1.0141	0.907028	1.13381	0.0604902
prot-b-33	finn-b-N14_FEMALEINFERT	Female infertility || id:finn-b-N14_FEMALEINFERT	adrenomedullin || id:prot-b-33	Inverse variance weighted	2	0.0689125	0.0895805	0.441727	-0.106665	0.24449	1.07134	0.898827	1.27697	0.591793
prot-b-34	finn-b-N14_FEMALEINFERT	Female infertility || id:finn-b-N14_FEMALEINFERT	Fas cell surface death receptor || id:prot-b-34	Inverse variance weighted	2	0.075608	0.0503828	0.133441	-0.0231422	0.174358	1.07854	0.977123	1.19048	2.25201
prot-b-37	finn-b-N14_FEMALEINFERT	Female infertility || id:finn-b-N14_FEMALEINFERT	chitinase 3 like 1 || id:prot-b-37	Inverse variance weighted	2	0.0211589	0.0323608	0.513212	-0.0422683	0.0845861	1.02138	0.958613	1.08827	0.427512
prot-b-38	finn-b-N14_FEMALEINFERT	Female infertility || id:finn-b-N14_FEMALEINFERT	interleukin 1 receptor like 1 || id:prot-b-38	Inverse variance weighted	3	0.0615085	0.0317146	0.0524476	-0.000652009	0.123669	1.06344	0.999348	1.13164	3.76143
prot-b-40	finn-b-N14_FEMALEINFERT	Female infertility || id:finn-b-N14_FEMALEINFERT	nerve growth factor || id:prot-b-40	Inverse variance weighted	7	-0.00943854	0.00901947	0.295347	-0.0271167	0.00823962	0.990606	0.973248	1.00827	1.09509
prot-b-41	finn-b-N14_FEMALEINFERT	Female infertility || id:finn-b-N14_FEMALEINFERT	X-prolyl aminopeptidase 2 || id:prot-b-41	Inverse variance weighted	2	-0.101573	0.0802937	0.205864	-0.258949	0.0558025	0.903415	0.771863	1.05739	1.60027
prot-b-46	finn-b-N14_FEMALEINFERT	Female infertility || id:finn-b-N14_FEMALEINFERT	thrombomodulin || id:prot-b-46	Inverse variance weighted	2	-0.0814574	0.0956457	0.394404	-0.268923	0.106008	0.921772	0.764202	1.11183	0.725321
prot-b-48	finn-b-N14_FEMALEINFERT	Female infertility || id:finn-b-N14_FEMALEINFERT	matrix metallopeptidase 10 || id:prot-b-48	Inverse variance weighted	4	-0.0164382	0.100344	0.869874	-0.213112	0.180236	0.983696	0.808065	1.1975	0.0268365
prot-b-50	finn-b-N14_FEMALEINFERT	Female infertility || id:finn-b-N14_FEMALEINFERT	C-C motif chemokine ligand 4 || id:prot-b-50	Inverse variance weighted	3	-0.0130052	0.033644	0.699087	-0.0789475	0.0529371	0.987079	0.924088	1.05436	0.149424
prot-b-51	finn-b-N14_FEMALEINFERT	Female infertility || id:finn-b-N14_FEMALEINFERT	cathepsin D || id:prot-b-51	Inverse variance weighted	2	0.0243722	0.0757335	0.747592	-0.124065	0.17281	1.02467	0.883322	1.18864	0.103565
prot-b-55	finn-b-N14_FEMALEINFERT	Female infertility || id:finn-b-N14_FEMALEINFERT	growth differentiation factor 15 || id:prot-b-55	Inverse variance weighted	3	0.00459359	0.0373151	0.902026	-0.0685441	0.0777312	1.0046	0.933752	1.08083	0.0151543
prot-b-6	finn-b-N14_FEMALEINFERT	Female infertility || id:finn-b-N14_FEMALEINFERT	galectin 3 || id:prot-b-6	Inverse variance weighted	4	0.0303639	0.0390495	0.436821	-0.0461732	0.106901	1.03083	0.954877	1.11282	0.60462
prot-b-66	finn-b-N14_FEMALEINFERT	Female infertility || id:finn-b-N14_FEMALEINFERT	placental growth factor || id:prot-b-66	Inverse variance weighted	5	0.0150649	0.027528	0.584203	-0.03889	0.0690197	1.01518	0.961856	1.07146	0.299489
prot-b-71	finn-b-N14_FEMALEINFERT	Female infertility || id:finn-b-N14_FEMALEINFERT	fatty acid binding protein 4 || id:prot-b-71	Inverse variance weighted	3	0.053408	0.0323639	0.0988955	-0.0100253	0.116841	1.05486	0.990025	1.12394	2.72327
prot-b-72	finn-b-N14_FEMALEINFERT	Female infertility || id:finn-b-N14_FEMALEINFERT	natriuretic peptide B || id:prot-b-72	Inverse variance weighted	2	-0.158056	0.0688764	0.021746	-0.293053	-0.0230581	0.853802	0.745982	0.977206	5.26599
prot-b-74	finn-b-N14_FEMALEINFERT	Female infertility || id:finn-b-N14_FEMALEINFERT	C-C motif chemokine ligand 20 || id:prot-b-74	Inverse variance weighted	2	-0.00179538	0.00280629	0.522322	-0.00729571	0.00370494	0.998206	0.992731	1.00371	0.409307
prot-b-79	finn-b-N14_FEMALEINFERT	Female infertility || id:finn-b-N14_FEMALEINFERT	platelet and endothelial cell adhesion molecule 1 || id:prot-b-79	Inverse variance weighted	2	-0.15754	0.0483076	0.00110951	-0.252223	-0.0628567	0.854243	0.777072	0.939078	10.6353
prot-b-80	finn-b-N14_FEMALEINFERT	Female infertility || id:finn-b-N14_FEMALEINFERT	natriuretic peptide B || id:prot-b-80	Inverse variance weighted	2	-0.0782205	0.12371	0.527198	-0.320692	0.164251	0.924761	0.725647	1.17851	0.399789
prot-b-83	finn-b-N14_FEMALEINFERT	Female infertility || id:finn-b-N14_FEMALEINFERT	TNF receptor superfamily member 11b || id:prot-b-83	Inverse variance weighted	14	0.0333312	0.0180607	0.0649627	-0.00206768	0.0687301	1.03389	0.997934	1.07115	3.40592
prot-b-9	finn-b-N14_FEMALEINFERT	Female infertility || id:finn-b-N14_FEMALEINFERT	TEK receptor tyrosine kinase || id:prot-b-9	Inverse variance weighted	2	-0.0339879	0.13115	0.795517	-0.291041	0.223065	0.966583	0.747485	1.2499	0.0671606
prot-c-2190_55_1	finn-b-N14_FEMALEINFERT	Female infertility || id:finn-b-N14_FEMALEINFERT	Coagulation Factor XI || id:prot-c-2190_55_1	Inverse variance weighted	2	-1.07411e-05	0.0272822	0.999686	-0.0534838	0.0534623	0.999989	0.947921	1.05492	1.55003e-07
prot-c-2358_19_2	finn-b-N14_FEMALEINFERT	Female infertility || id:finn-b-N14_FEMALEINFERT	VEGF sR3 || id:prot-c-2358_19_2	Inverse variance weighted	2	-0.0674617	0.0344998	0.0505333	-0.135081	0.000157956	0.934764	0.873645	1.00016	3.82367
prot-c-2480_58_3	finn-b-N14_FEMALEINFERT	Female infertility || id:finn-b-N14_FEMALEINFERT	TIMP-3 || id:prot-c-2480_58_3	Inverse variance weighted	2	0.0206704	0.0216835	0.340451	-0.0218294	0.0631701	1.02089	0.978407	1.06521	0.908732
prot-c-2687_2_1	finn-b-N14_FEMALEINFERT	Female infertility || id:finn-b-N14_FEMALEINFERT	MIA || id:prot-c-2687_2_1	Inverse variance weighted	2	-0.0190077	0.0319579	0.551995	-0.0816452	0.0436298	0.981172	0.921599	1.0446	0.353756
prot-c-2730_58_2	finn-b-N14_FEMALEINFERT	Female infertility || id:finn-b-N14_FEMALEINFERT	MICA || id:prot-c-2730_58_2	Inverse variance weighted	2	-0.0411608	0.0210235	0.0502478	-0.0823667	4.5227e-05	0.959675	0.920934	1.00005	3.83317
prot-c-2785_15_2	finn-b-N14_FEMALEINFERT	Female infertility || id:finn-b-N14_FEMALEINFERT	MCP-2 || id:prot-c-2785_15_2	Inverse variance weighted	2	0.0500942	0.044872	0.264259	-0.0378549	0.138043	1.05137	0.962853	1.14803	1.2463
prot-c-2837_3_2	finn-b-N14_FEMALEINFERT	Female infertility || id:finn-b-N14_FEMALEINFERT	Met || id:prot-c-2837_3_2	Inverse variance weighted	2	-0.12046	0.0537994	0.0251517	-0.225907	-0.0150135	0.886512	0.797792	0.985099	5.01341
prot-c-2844_53_2	finn-b-N14_FEMALEINFERT	Female infertility || id:finn-b-N14_FEMALEINFERT	sTie-1 || id:prot-c-2844_53_2	Inverse variance weighted	2	-0.060803	0.0238074	0.0106509	-0.107466	-0.0141404	0.941009	0.898107	0.985959	6.52265
prot-c-2954_56_2	finn-b-N14_FEMALEINFERT	Female infertility || id:finn-b-N14_FEMALEINFERT	MMP-8 || id:prot-c-2954_56_2	Inverse variance weighted	3	0.0310557	0.0356129	0.383189	-0.0387455	0.100857	1.03154	0.961995	1.10612	0.760447
prot-c-2977_7_2	finn-b-N14_FEMALEINFERT	Female infertility || id:finn-b-N14_FEMALEINFERT	EDAR || id:prot-c-2977_7_2	Inverse variance weighted	3	0.024865	0.0437133	0.569479	-0.0608131	0.110543	1.02518	0.940999	1.11688	0.323555
prot-c-3000_66_1	finn-b-N14_FEMALEINFERT	Female infertility || id:finn-b-N14_FEMALEINFERT	MBL || id:prot-c-3000_66_1	Inverse variance weighted	2	-0.00545689	0.0523588	0.916994	-0.10808	0.0971664	0.994558	0.897556	1.10204	0.010862
prot-c-3029_52_2	finn-b-N14_FEMALEINFERT	Female infertility || id:finn-b-N14_FEMALEINFERT	DC-SIGN || id:prot-c-3029_52_2	Inverse variance weighted	2	0.0427685	0.0215562	0.0472502	0.000518439	0.0850186	1.0437	1.00052	1.08874	3.93646
prot-c-3035_80_2	finn-b-N14_FEMALEINFERT	Female infertility || id:finn-b-N14_FEMALEINFERT	IL-19 || id:prot-c-3035_80_2	Inverse variance weighted	2	0.00396801	0.0278959	0.886887	-0.0507079	0.0586439	1.00398	0.950556	1.0604	0.0202333
prot-c-3054_3_2	finn-b-N14_FEMALEINFERT	Female infertility || id:finn-b-N14_FEMALEINFERT	Haptoglobin, Mixed Type || id:prot-c-3054_3_2	Inverse variance weighted	2	0.00547412	0.0360338	0.879253	-0.0651521	0.0761003	1.00549	0.936925	1.07907	0.0230786
prot-c-3173_49_2	finn-b-N14_FEMALEINFERT	Female infertility || id:finn-b-N14_FEMALEINFERT	ASAHL || id:prot-c-3173_49_2	Inverse variance weighted	2	-0.00803489	0.0273091	0.76859	-0.0615608	0.045491	0.991997	0.940296	1.04654	0.0865653
prot-c-3184_25_2	finn-b-N14_FEMALEINFERT	Female infertility || id:finn-b-N14_FEMALEINFERT	Coagulation Factor VII || id:prot-c-3184_25_2	Inverse variance weighted	2	0.0567051	0.0293827	0.0536213	-0.000884914	0.114295	1.05834	0.999115	1.12108	3.72445
prot-c-3222_11_2	finn-b-N14_FEMALEINFERT	Female infertility || id:finn-b-N14_FEMALEINFERT	Semaphorin 3A || id:prot-c-3222_11_2	Inverse variance weighted	2	-0.020509	0.028446	0.470922	-0.0762632	0.0352452	0.9797	0.926572	1.03587	0.519811
prot-c-3290_50_2	finn-b-N14_FEMALEINFERT	Female infertility || id:finn-b-N14_FEMALEINFERT	CD109 || id:prot-c-3290_50_2	Inverse variance weighted	2	-0.0591389	0.0325764	0.0694639	-0.122989	0.00471086	0.942576	0.884274	1.00472	3.29564
prot-c-3298_52_2	finn-b-N14_FEMALEINFERT	Female infertility || id:finn-b-N14_FEMALEINFERT	Contactin-4 || id:prot-c-3298_52_2	Inverse variance weighted	2	-0.0673551	0.0500147	0.178074	-0.165384	0.0306736	0.934863	0.847568	1.03115	1.81362
prot-c-3314_74_2	finn-b-N14_FEMALEINFERT	Female infertility || id:finn-b-N14_FEMALEINFERT	GFRa-1 || id:prot-c-3314_74_2	Inverse variance weighted	2	-0.00488047	0.0500011	0.922244	-0.102883	0.0931217	0.995131	0.902233	1.0976	0.00952716
prot-c-3352_80_3	finn-b-N14_FEMALEINFERT	Female infertility || id:finn-b-N14_FEMALEINFERT	Carbonic anhydrase 6 || id:prot-c-3352_80_3	Inverse variance weighted	2	-0.0150642	0.0528837	0.775755	-0.118716	0.0885878	0.985049	0.88806	1.09263	0.0811423
prot-c-3488_64_2	finn-b-N14_FEMALEINFERT	Female infertility || id:finn-b-N14_FEMALEINFERT	Catalase || id:prot-c-3488_64_2	Inverse variance weighted	2	0.0785244	0.0379063	0.0383084	0.00422807	0.152821	1.08169	1.00424	1.16512	4.29128
prot-c-3519_3_2	finn-b-N14_FEMALEINFERT	Female infertility || id:finn-b-N14_FEMALEINFERT	TARC || id:prot-c-3519_3_2	Inverse variance weighted	3	0.0325507	0.0367965	0.376365	-0.0395705	0.104672	1.03309	0.961202	1.11035	0.78254
prot-c-3592_4_3	finn-b-N14_FEMALEINFERT	Female infertility || id:finn-b-N14_FEMALEINFERT	CAMK1 || id:prot-c-3592_4_3	Inverse variance weighted	2	0.00425978	0.0185728	0.818592	-0.0321429	0.0406625	1.00427	0.968368	1.0415	0.0526042
prot-c-3640_14_3	finn-b-N14_FEMALEINFERT	Female infertility || id:finn-b-N14_FEMALEINFERT	RAP || id:prot-c-3640_14_3	Inverse variance weighted	2	0.15857	0.0644901	0.0139394	0.0321691	0.28497	1.17183	1.03269	1.32972	6.04581
prot-c-3647_49_4	finn-b-N14_FEMALEINFERT	Female infertility || id:finn-b-N14_FEMALEINFERT	TLR4:MD-2 complex || id:prot-c-3647_49_4	Inverse variance weighted	2	-0.0372309	0.0614172	0.544384	-0.157609	0.0831468	0.963454	0.854184	1.0867	0.367474
prot-c-3651_50_5	finn-b-N14_FEMALEINFERT	Female infertility || id:finn-b-N14_FEMALEINFERT	VEGF sR2 || id:prot-c-3651_50_5	Inverse variance weighted	2	-0.0454032	0.102302	0.657177	-0.245916	0.155109	0.955612	0.781988	1.16779	0.196971
prot-c-3666_17_4	finn-b-N14_FEMALEINFERT	Female infertility || id:finn-b-N14_FEMALEINFERT	complement factor H-related 5 || id:prot-c-3666_17_4	Inverse variance weighted	2	-0.0464865	0.0454601	0.306507	-0.135588	0.0426152	0.954577	0.873202	1.04354	1.04567
prot-c-3676_15_3	finn-b-N14_FEMALEINFERT	Female infertility || id:finn-b-N14_FEMALEINFERT	IGF-II receptor || id:prot-c-3676_15_3	Inverse variance weighted	2	0.00977639	0.0290301	0.736292	-0.0471226	0.0666754	1.00982	0.95397	1.06895	0.113412
prot-c-3773_15_4	finn-b-N14_FEMALEINFERT	Female infertility || id:finn-b-N14_FEMALEINFERT	sTie-2 || id:prot-c-3773_15_4	Inverse variance weighted	2	-0.0464179	0.0457051	0.309822	-0.136	0.043164	0.954643	0.872843	1.04411	1.03144
prot-c-3820_68_2	finn-b-N14_FEMALEINFERT	Female infertility || id:finn-b-N14_FEMALEINFERT	MAPK2 || id:prot-c-3820_68_2	Inverse variance weighted	2	-0.0592057	0.0718218	0.409746	-0.199976	0.0815651	0.942513	0.81875	1.08498	0.679538
prot-c-3845_51_2	finn-b-N14_FEMALEINFERT	Female infertility || id:finn-b-N14_FEMALEINFERT	DLRB1 || id:prot-c-3845_51_2	Inverse variance weighted	2	0.0673576	0.0323076	0.03708	0.00403465	0.13068	1.06968	1.00404	1.1396	4.34673
prot-c-4131_72_2	finn-b-N14_FEMALEINFERT	Female infertility || id:finn-b-N14_FEMALEINFERT	Fibronectin || id:prot-c-4131_72_2	Inverse variance weighted	2	-0.0396524	0.0300094	0.18639	-0.0984707	0.019166	0.961123	0.906222	1.01935	1.74592
prot-c-4151_6_2	finn-b-N14_FEMALEINFERT	Female infertility || id:finn-b-N14_FEMALEINFERT	Plasminogen || id:prot-c-4151_6_2	Inverse variance weighted	2	-0.0149162	0.0443827	0.73681	-0.101906	0.072074	0.985195	0.903114	1.07473	0.11295
prot-c-4152_58_2	finn-b-N14_FEMALEINFERT	Female infertility || id:finn-b-N14_FEMALEINFERT	Prekallikrein || id:prot-c-4152_58_2	Inverse variance weighted	2	0.013645	0.027387	0.618324	-0.0400336	0.0673235	1.01374	0.960757	1.06964	0.248231
prot-c-4154_57_2	finn-b-N14_FEMALEINFERT	Female infertility || id:finn-b-N14_FEMALEINFERT	P-Selectin || id:prot-c-4154_57_2	Inverse variance weighted	2	-0.0166523	0.105446	0.874518	-0.223327	0.190023	0.983486	0.799853	1.20928	0.0249393
prot-c-4155_3_2	finn-b-N14_FEMALEINFERT	Female infertility || id:finn-b-N14_FEMALEINFERT	Tenascin || id:prot-c-4155_3_2	Inverse variance weighted	2	0.00272167	0.0231313	0.906336	-0.0426158	0.0480591	1.00273	0.95828	1.04923	0.0138443
prot-c-4237_70_3	finn-b-N14_FEMALEINFERT	Female infertility || id:finn-b-N14_FEMALEINFERT	LCMT1 || id:prot-c-4237_70_3	Inverse variance weighted	2	-0.0127187	0.0446321	0.775669	-0.100198	0.0747602	0.987362	0.904659	1.07763	0.0812063
prot-c-4324_33_2	finn-b-N14_FEMALEINFERT	Female infertility || id:finn-b-N14_FEMALEINFERT	CYTT || id:prot-c-4324_33_2	Inverse variance weighted	2	0.0857824	0.0332594	0.00990309	0.020594	0.150971	1.08957	1.02081	1.16296	6.65225
prot-c-4481_34_2	finn-b-N14_FEMALEINFERT	Female infertility || id:finn-b-N14_FEMALEINFERT	C4 || id:prot-c-4481_34_2	Inverse variance weighted	2	0.0527949	0.127365	0.678495	-0.19684	0.30243	1.05421	0.821322	1.35314	0.171825
prot-c-4535_50_2	finn-b-N14_FEMALEINFERT	Female infertility || id:finn-b-N14_FEMALEINFERT	BST1 || id:prot-c-4535_50_2	Inverse variance weighted	2	0.00445984	0.0197331	0.821196	-0.0342171	0.0431368	1.00447	0.966362	1.04408	0.0510794
prot-c-4792_51_2	finn-b-N14_FEMALEINFERT	Female infertility || id:finn-b-N14_FEMALEINFERT	C34 gp41 HIV Fragment || id:prot-c-4792_51_2	Inverse variance weighted	2	-0.00576326	0.0740926	0.937999	-0.150985	0.139458	0.994253	0.859861	1.14965	0.00605044
prot-c-4815_25_3	finn-b-N14_FEMALEINFERT	Female infertility || id:finn-b-N14_FEMALEINFERT	TXD12 || id:prot-c-4815_25_3	Inverse variance weighted	2	0.0273375	0.0227584	0.229673	-0.017269	0.071944	1.02771	0.982879	1.0746	1.44289
prot-c-4964_67_1	finn-b-N14_FEMALEINFERT	Female infertility || id:finn-b-N14_FEMALEINFERT	ARTS1 || id:prot-c-4964_67_1	Inverse variance weighted	2	-0.00100416	0.0179405	0.955364	-0.0361675	0.0341592	0.998996	0.964479	1.03475	0.00313286
prot-c-4991_12_1	finn-b-N14_FEMALEINFERT	Female infertility || id:finn-b-N14_FEMALEINFERT	GPC5 || id:prot-c-4991_12_1	Inverse variance weighted	2	-0.00162609	0.0217999	0.94054	-0.0443538	0.0411017	0.998375	0.956615	1.04196	0.0055639
prot-c-4992_49_1	finn-b-N14_FEMALEINFERT	Female infertility || id:finn-b-N14_FEMALEINFERT	GRN || id:prot-c-4992_49_1	Inverse variance weighted	2	0.0083798	0.0327164	0.797847	-0.0557444	0.0725039	1.00842	0.945781	1.0752	0.0656048
prot-c-5066_134_3	finn-b-N14_FEMALEINFERT	Female infertility || id:finn-b-N14_FEMALEINFERT	CLM6 || id:prot-c-5066_134_3	Inverse variance weighted	2	0.00430149	0.094662	0.963756	-0.181236	0.189839	1.00431	0.834238	1.20906	0.00206484
prot-c-5092_51_3	finn-b-N14_FEMALEINFERT	Female infertility || id:finn-b-N14_FEMALEINFERT	JAG1 || id:prot-c-5092_51_3	Inverse variance weighted	2	-0.136901	0.0846745	0.105924	-0.302863	0.0290612	0.872057	0.7387	1.02949	2.61401
prot-c-5102_55_3	finn-b-N14_FEMALEINFERT	Female infertility || id:finn-b-N14_FEMALEINFERT	MICB || id:prot-c-5102_55_3	Inverse variance weighted	2	0.0135741	0.0325836	0.676975	-0.0502897	0.077438	1.01367	0.950954	1.08052	0.173551
prot-c-5229_90_3	finn-b-N14_FEMALEINFERT	Female infertility || id:finn-b-N14_FEMALEINFERT	IMDH1 || id:prot-c-5229_90_3	Inverse variance weighted	3	-0.00337944	0.0268874	0.899979	-0.0560788	0.04932	0.996626	0.945465	1.05056	0.0157976
prot-c-5242_37_3	finn-b-N14_FEMALEINFERT	Female infertility || id:finn-b-N14_FEMALEINFERT	MP2K4 || id:prot-c-5242_37_3	Inverse variance weighted	2	0.000402324	0.0246762	0.986992	-0.0479631	0.0487678	1.0004	0.953169	1.04998	0.000265824
prot-c-5363_51_3	finn-b-N14_FEMALEINFERT	Female infertility || id:finn-b-N14_FEMALEINFERT	Semaphorin 3E || id:prot-c-5363_51_3	Inverse variance weighted	2	-0.0223411	0.0246584	0.364924	-0.0706716	0.0259894	0.977907	0.931768	1.02633	0.820876
prot-c-5459_33_3	finn-b-N14_FEMALEINFERT	Female infertility || id:finn-b-N14_FEMALEINFERT	CYTN || id:prot-c-5459_33_3	Inverse variance weighted	2	0.0784054	0.030522	0.0102047	0.0185823	0.138229	1.08156	1.01876	1.14824	6.59882

## Sheet: All results of metabolites
id.exposure	id.outcome	outcome	exposure	method	nsnp	b	se	pval	lo_ci	up_ci	or	or_lci95	or_uci95	F
met-a-304	finn-b-N14_FEMALEINFERT	Female infertility || id:finn-b-N14_FEMALEINFERT	Tryptophan || id:met-a-304	Inverse variance weighted	20	0.0845815	0.81935	0.91778	-1.52134	1.69051	1.08826	0.218418	5.42223	0.0106565
met-a-306	finn-b-N14_FEMALEINFERT	Female infertility || id:finn-b-N14_FEMALEINFERT	Leucine || id:met-a-306	Inverse variance weighted	12	0.0736414	1.00608	0.94165	-1.89827	2.04556	1.07642	0.149827	7.73346	0.00535771
met-a-307	finn-b-N14_FEMALEINFERT	Female infertility || id:finn-b-N14_FEMALEINFERT	Cholesterol || id:met-a-307	Inverse variance weighted	2	1.07617	1.21055	0.374008	-1.29651	3.44885	2.93342	0.273484	31.4641	0.790303
met-a-316	finn-b-N14_FEMALEINFERT	Female infertility || id:finn-b-N14_FEMALEINFERT	Uridine || id:met-a-316	Inverse variance weighted	3	-0.782569	1.32615	0.555118	-3.38181	1.81668	0.45723	0.0339857	6.15138	0.348227
met-a-325	finn-b-N14_FEMALEINFERT	Female infertility || id:finn-b-N14_FEMALEINFERT	Tyrosine || id:met-a-325	Inverse variance weighted	3	-0.751719	1.60935	0.640432	-3.90604	2.4026	0.471555	0.02012	11.0519	0.218178
met-a-331	finn-b-N14_FEMALEINFERT	Female infertility || id:finn-b-N14_FEMALEINFERT	Stearate (18:0) || id:met-a-331	Inverse variance weighted	2	-0.938568	1.23843	0.448527	-3.36588	1.48874	0.391187	0.0345316	4.43153	0.574371
met-a-339	finn-b-N14_FEMALEINFERT	Female infertility || id:finn-b-N14_FEMALEINFERT	4-acetamidobutanoate || id:met-a-339	Inverse variance weighted	2	0.574491	0.659455	0.383666	-0.71804	1.86702	1.77623	0.487707	6.46901	0.758921
met-a-341	finn-b-N14_FEMALEINFERT	Female infertility || id:finn-b-N14_FEMALEINFERT	Citrate || id:met-a-341	Inverse variance weighted	6	0.613985	0.732225	0.401739	-0.821176	2.04915	1.84778	0.439914	7.76128	0.703115
met-a-349	finn-b-N14_FEMALEINFERT	Female infertility || id:finn-b-N14_FEMALEINFERT	Heptanoate (7:0) || id:met-a-349	Inverse variance weighted	2	0.984444	1.38747	0.478	-1.735	3.70389	2.67632	0.176399	40.6051	0.503423
met-a-350	finn-b-N14_FEMALEINFERT	Female infertility || id:finn-b-N14_FEMALEINFERT	Laurate (12:0) || id:met-a-350	Inverse variance weighted	2	2.2237	1.35566	0.100941	-0.433389	4.88078	9.24144	0.648309	131.734	2.69062
met-a-355	finn-b-N14_FEMALEINFERT	Female infertility || id:finn-b-N14_FEMALEINFERT	Proline || id:met-a-355	Inverse variance weighted	2	-1.07289	0.798564	0.179103	-2.63807	0.492297	0.34202	0.071499	1.63607	1.80505
met-a-356	finn-b-N14_FEMALEINFERT	Female infertility || id:finn-b-N14_FEMALEINFERT	Citrulline || id:met-a-356	Inverse variance weighted	4	0.985532	1.16781	0.398719	-1.30338	3.27445	2.67924	0.271611	26.4286	0.712186
met-a-359	finn-b-N14_FEMALEINFERT	Female infertility || id:finn-b-N14_FEMALEINFERT	Gamma-glutamylglutamine || id:met-a-359	Inverse variance weighted	3	-0.66068	0.8266	0.424131	-2.28082	0.959456	0.5165	0.102201	2.61028	0.638839
met-a-360	finn-b-N14_FEMALEINFERT	Female infertility || id:finn-b-N14_FEMALEINFERT	Gamma-glutamyltyrosine || id:met-a-360	Inverse variance weighted	5	0.0786637	0.968864	0.935289	-1.82031	1.97764	1.08184	0.161976	7.22565	0.00659209
met-a-362	finn-b-N14_FEMALEINFERT	Female infertility || id:finn-b-N14_FEMALEINFERT	Betaine || id:met-a-362	Inverse variance weighted	3	0.716579	0.570746	0.209292	-0.402083	1.83524	2.04742	0.668925	6.26664	1.57631
met-a-373	finn-b-N14_FEMALEINFERT	Female infertility || id:finn-b-N14_FEMALEINFERT	X-03094 || id:met-a-373	Inverse variance weighted	5	0.388006	0.605031	0.521329	-0.797855	1.57387	1.47404	0.450294	4.82527	0.411264
met-a-375	finn-b-N14_FEMALEINFERT	Female infertility || id:finn-b-N14_FEMALEINFERT	Kynurenine || id:met-a-375	Inverse variance weighted	4	-0.0825372	0.488196	0.865745	-1.0394	0.874327	0.920777	0.353666	2.39726	0.0285832
met-a-378	finn-b-N14_FEMALEINFERT	Female infertility || id:finn-b-N14_FEMALEINFERT	Acetylphosphate || id:met-a-378	Inverse variance weighted	2	0.269006	1.59276	0.865881	-2.85281	3.39082	1.30866	0.057682	29.6904	0.0285247
met-a-379	finn-b-N14_FEMALEINFERT	Female infertility || id:finn-b-N14_FEMALEINFERT	Carnitine || id:met-a-379	Inverse variance weighted	17	-1.01678	0.666177	0.126937	-2.32249	0.288927	0.361758	0.0980295	1.33499	2.32956
met-a-381	finn-b-N14_FEMALEINFERT	Female infertility || id:finn-b-N14_FEMALEINFERT	N-acetylornithine || id:met-a-381	Inverse variance weighted	2	0.131912	0.179577	0.462601	-0.220059	0.483884	1.14101	0.802471	1.62236	0.539593
met-a-383	finn-b-N14_FEMALEINFERT	Female infertility || id:finn-b-N14_FEMALEINFERT	3-methyl-2-oxovalerate || id:met-a-383	Inverse variance weighted	3	1.11971	1.04807	0.28536	-0.934509	3.17394	3.06398	0.392779	23.9014	1.14138
met-a-396	finn-b-N14_FEMALEINFERT	Female infertility || id:finn-b-N14_FEMALEINFERT	X-18601 || id:met-a-396	Inverse variance weighted	3	0.597284	0.574855	0.298796	-0.529431	1.724	1.81718	0.58894	5.60691	1.07956
met-a-417	finn-b-N14_FEMALEINFERT	Female infertility || id:finn-b-N14_FEMALEINFERT	Myo-inositol || id:met-a-417	Inverse variance weighted	2	1.2922	1.8149	0.476469	-2.26501	4.84941	3.64079	0.103829	127.665	0.506934
met-a-419	finn-b-N14_FEMALEINFERT	Female infertility || id:finn-b-N14_FEMALEINFERT	1,5-anhydroglucitol (1,5-AG) || id:met-a-419	Inverse variance weighted	3	0.727822	0.52598	0.166437	-0.3031	1.75874	2.07057	0.738526	5.80514	1.91475
met-a-426	finn-b-N14_FEMALEINFERT	Female infertility || id:finn-b-N14_FEMALEINFERT	X-08402 || id:met-a-426	Inverse variance weighted	2	-0.171487	0.454089	0.70569	-1.0615	0.718527	0.842411	0.345936	2.05141	0.14262
met-a-427	finn-b-N14_FEMALEINFERT	Female infertility || id:finn-b-N14_FEMALEINFERT	2-hydroxyisobutyrate || id:met-a-427	Inverse variance weighted	3	0.709547	0.552026	0.19867	-0.372425	1.79152	2.03307	0.689062	5.99855	1.65212
met-a-429	finn-b-N14_FEMALEINFERT	Female infertility || id:finn-b-N14_FEMALEINFERT	4-methyl-2-oxopentanoate || id:met-a-429	Inverse variance weighted	2	-0.631474	1.10343	0.567129	-2.79419	1.53124	0.531807	0.0611643	4.62392	0.327509
met-a-433	finn-b-N14_FEMALEINFERT	Female infertility || id:finn-b-N14_FEMALEINFERT	Levulinate (4-oxovalerate) || id:met-a-433	Inverse variance weighted	2	-2.38762	1.25899	0.0579003	-4.85524	0.0800068	0.0918484	0.00778747	1.08329	3.59653
met-a-435	finn-b-N14_FEMALEINFERT	Female infertility || id:finn-b-N14_FEMALEINFERT	X-08988 || id:met-a-435	Inverse variance weighted	2	0.136946	0.589187	0.816202	-1.01786	1.29175	1.14677	0.361367	3.63916	0.0540247
met-a-444	finn-b-N14_FEMALEINFERT	Female infertility || id:finn-b-N14_FEMALEINFERT	X-10510 || id:met-a-444	Inverse variance weighted	3	-0.121632	0.530411	0.818622	-1.16124	0.917973	0.885474	0.313098	2.50421	0.0525864
met-a-446	finn-b-N14_FEMALEINFERT	Female infertility || id:finn-b-N14_FEMALEINFERT	Indoleacetate || id:met-a-446	Inverse variance weighted	2	0.421096	0.670359	0.529896	-0.892808	1.735	1.52363	0.409504	5.66893	0.39459
met-a-449	finn-b-N14_FEMALEINFERT	Female infertility || id:finn-b-N14_FEMALEINFERT	N-acetylglycine || id:met-a-449	Inverse variance weighted	2	0.0411538	0.214694	0.847988	-0.379646	0.461954	1.04201	0.684103	1.58717	0.0367434
met-a-460	finn-b-N14_FEMALEINFERT	Female infertility || id:finn-b-N14_FEMALEINFERT	Androsterone sulfate || id:met-a-460	Inverse variance weighted	3	0.107349	0.0943081	0.255005	-0.0774951	0.292193	1.11332	0.925432	1.33936	1.29568
met-a-463	finn-b-N14_FEMALEINFERT	Female infertility || id:finn-b-N14_FEMALEINFERT	Acetylcarnitine || id:met-a-463	Inverse variance weighted	2	-0.0973264	0.699164	0.889289	-1.46769	1.27304	0.90726	0.230458	3.57168	0.0193777
met-a-464	finn-b-N14_FEMALEINFERT	Female infertility || id:finn-b-N14_FEMALEINFERT	Serine || id:met-a-464	Inverse variance weighted	3	0.599696	0.606302	0.322612	-0.588656	1.78805	1.82157	0.555073	5.97778	0.978328
met-a-467	finn-b-N14_FEMALEINFERT	Female infertility || id:finn-b-N14_FEMALEINFERT	Hexanoylcarnitine || id:met-a-467	Inverse variance weighted	4	0.0732942	0.269616	0.78574	-0.455153	0.601742	1.07605	0.634351	1.8253	0.0739004
met-a-469	finn-b-N14_FEMALEINFERT	Female infertility || id:finn-b-N14_FEMALEINFERT	Alanine || id:met-a-469	Inverse variance weighted	2	2.7103	1.19973	0.0238774	0.358833	5.06176	15.0337	1.43166	157.868	5.10352
met-a-471	finn-b-N14_FEMALEINFERT	Female infertility || id:finn-b-N14_FEMALEINFERT	2-aminobutyrate || id:met-a-471	Inverse variance weighted	2	-0.619968	1.0613	0.559115	-2.70012	1.46019	0.537962	0.0671972	4.30677	0.341239
met-a-476	finn-b-N14_FEMALEINFERT	Female infertility || id:finn-b-N14_FEMALEINFERT	Butyrylcarnitine || id:met-a-476	Inverse variance weighted	5	-0.0582827	0.125714	0.642923	-0.304681	0.188116	0.943383	0.737358	1.20697	0.214939
met-a-478	finn-b-N14_FEMALEINFERT	Female infertility || id:finn-b-N14_FEMALEINFERT	Dehydroisoandrosterone sulfate (DHEA-S) || id:met-a-478	Inverse variance weighted	2	0.0644188	0.695636	0.926218	-1.29903	1.42787	1.06654	0.272797	4.16979	0.00857551
met-a-479	finn-b-N14_FEMALEINFERT	Female infertility || id:finn-b-N14_FEMALEINFERT	Propionylcarnitine || id:met-a-479	Inverse variance weighted	4	-0.178737	0.622228	0.773918	-1.3983	1.04083	0.836326	0.247016	2.83156	0.0825149
met-a-481	finn-b-N14_FEMALEINFERT	Female infertility || id:finn-b-N14_FEMALEINFERT	Caprylate (8:0) || id:met-a-481	Inverse variance weighted	2	1.70015	1.38971	0.221184	-1.02368	4.42397	5.47474	0.359271	83.4268	1.49667
met-a-482	finn-b-N14_FEMALEINFERT	Female infertility || id:finn-b-N14_FEMALEINFERT	10-undecenoate (11:1n1) || id:met-a-482	Inverse variance weighted	2	0.174245	0.40448	0.666624	-0.618537	0.967026	1.19035	0.538732	2.63011	0.185577
met-a-484	finn-b-N14_FEMALEINFERT	Female infertility || id:finn-b-N14_FEMALEINFERT	X-11204 || id:met-a-484	Inverse variance weighted	2	0.471675	1.53642	0.758846	-2.5397	3.48305	1.60268	0.0788898	32.559	0.0942469
met-a-485	finn-b-N14_FEMALEINFERT	Female infertility || id:finn-b-N14_FEMALEINFERT	X-02269 || id:met-a-485	Inverse variance weighted	3	-0.346225	0.355482	0.330077	-1.04297	0.35052	0.707353	0.352406	1.41981	0.948596
met-a-490	finn-b-N14_FEMALEINFERT	Female infertility || id:finn-b-N14_FEMALEINFERT	X-11261 || id:met-a-490	Inverse variance weighted	2	0.223622	0.344729	0.516539	-0.452046	0.89929	1.2506	0.636325	2.45786	0.420799
met-a-495	finn-b-N14_FEMALEINFERT	Female infertility || id:finn-b-N14_FEMALEINFERT	X-11315 || id:met-a-495	Inverse variance weighted	3	0.159965	0.619029	0.796088	-1.05333	1.37326	1.17347	0.348774	3.94821	0.0667772
met-a-496	finn-b-N14_FEMALEINFERT	Female infertility || id:finn-b-N14_FEMALEINFERT	X-11317 || id:met-a-496	Inverse variance weighted	2	-0.961737	1.04288	0.356429	-3.00578	1.08231	0.382229	0.0494999	2.95149	0.850438
met-a-497	finn-b-N14_FEMALEINFERT	Female infertility || id:finn-b-N14_FEMALEINFERT	1-linoleoylglycerophosphoethanolamine* || id:met-a-497	Inverse variance weighted	2	0.257003	0.383716	0.503002	-0.49508	1.00909	1.29305	0.609522	2.74309	0.448597
met-a-498	finn-b-N14_FEMALEINFERT	Female infertility || id:finn-b-N14_FEMALEINFERT	X-11327 || id:met-a-498	Inverse variance weighted	2	0.331177	1.55279	0.83111	-2.71229	3.37464	1.39261	0.0663846	29.2138	0.0454878
met-a-499	finn-b-N14_FEMALEINFERT	Female infertility || id:finn-b-N14_FEMALEINFERT	X-11334 || id:met-a-499	Inverse variance weighted	2	-0.459004	0.979037	0.63919	-2.37792	1.45991	0.631913	0.0927436	4.30557	0.219803
met-a-500	finn-b-N14_FEMALEINFERT	Female infertility || id:finn-b-N14_FEMALEINFERT	3-dehydrocarnitine* || id:met-a-500	Inverse variance weighted	3	-0.186176	0.589358	0.752081	-1.34132	0.968965	0.830128	0.261501	2.63522	0.0997903
met-a-501	finn-b-N14_FEMALEINFERT	Female infertility || id:finn-b-N14_FEMALEINFERT	Pyroglutamine* || id:met-a-501	Inverse variance weighted	4	-0.455059	0.292741	0.120071	-1.02883	0.118714	0.63441	0.357424	1.12605	2.41639
met-a-505	finn-b-N14_FEMALEINFERT	Female infertility || id:finn-b-N14_FEMALEINFERT	X-03056--N-[3-(2-Oxopyrrolidin-1-yl)propyl]acetamide || id:met-a-505	Inverse variance weighted	4	-0.117845	0.34528	0.732877	-0.794593	0.558904	0.888834	0.451765	1.74876	0.116487
met-a-509	finn-b-N14_FEMALEINFERT	Female infertility || id:finn-b-N14_FEMALEINFERT	X-11423--O-sulfo-L-tyrosine || id:met-a-509	Inverse variance weighted	2	-2.41332	2.53526	0.341146	-7.38243	2.55579	0.0895174	0.000622086	12.8815	0.906119
met-a-510	finn-b-N14_FEMALEINFERT	Female infertility || id:finn-b-N14_FEMALEINFERT	X-09789 || id:met-a-510	Inverse variance weighted	2	-0.0346002	0.492809	0.944026	-1.00051	0.931306	0.965992	0.367693	2.53782	0.00492945
met-a-513	finn-b-N14_FEMALEINFERT	Female infertility || id:finn-b-N14_FEMALEINFERT	X-11440 || id:met-a-513	Inverse variance weighted	3	-0.120221	0.239592	0.615825	-0.589821	0.349378	0.886724	0.554426	1.41819	0.251779
met-a-516	finn-b-N14_FEMALEINFERT	Female infertility || id:finn-b-N14_FEMALEINFERT	X-11444 || id:met-a-516	Inverse variance weighted	2	0.0267108	0.998513	0.978659	-1.93038	1.9838	1.02707	0.145094	7.27029	0.000715592
met-a-517	finn-b-N14_FEMALEINFERT	Female infertility || id:finn-b-N14_FEMALEINFERT	X-11445--5-alpha-pregnan-3beta,20alpha-disulfate || id:met-a-517	Inverse variance weighted	4	0.0421595	0.315149	0.893579	-0.575532	0.659851	1.04306	0.562405	1.9345	0.0178962
met-a-519	finn-b-N14_FEMALEINFERT	Female infertility || id:finn-b-N14_FEMALEINFERT	X-11469 || id:met-a-519	Inverse variance weighted	3	-0.314189	0.438371	0.473547	-1.1734	0.545018	0.730381	0.309315	1.72464	0.513687
met-a-520	finn-b-N14_FEMALEINFERT	Female infertility || id:finn-b-N14_FEMALEINFERT	X-11470 || id:met-a-520	Inverse variance weighted	3	-0.951851	0.582327	0.102141	-2.09321	0.18951	0.386026	0.12329	1.20866	2.6718
met-a-524	finn-b-N14_FEMALEINFERT	Female infertility || id:finn-b-N14_FEMALEINFERT	X-11491 || id:met-a-524	Inverse variance weighted	3	0.413085	0.397084	0.298202	-0.365199	1.19137	1.51147	0.694059	3.29158	1.08222
met-a-526	finn-b-N14_FEMALEINFERT	Female infertility || id:finn-b-N14_FEMALEINFERT	HWESASXX* || id:met-a-526	Inverse variance weighted	2	-0.587885	0.33771	0.0817187	-1.2498	0.0740261	0.555501	0.286563	1.07683	3.03038
met-a-528	finn-b-N14_FEMALEINFERT	Female infertility || id:finn-b-N14_FEMALEINFERT	X-11529 || id:met-a-528	Inverse variance weighted	2	0.169035	0.174495	0.332688	-0.172974	0.511045	1.18416	0.841159	1.66703	0.938405
met-a-531	finn-b-N14_FEMALEINFERT	Female infertility || id:finn-b-N14_FEMALEINFERT	X-11538 || id:met-a-531	Inverse variance weighted	3	0.338039	0.271289	0.212747	-0.193687	0.869765	1.40219	0.823916	2.38635	1.55263
met-a-536	finn-b-N14_FEMALEINFERT	Female infertility || id:finn-b-N14_FEMALEINFERT	X-11593--O-methylascorbate* || id:met-a-536	Inverse variance weighted	6	0.445829	0.352773	0.206307	-0.245606	1.13726	1.56178	0.782231	3.11823	1.59715
met-a-539	finn-b-N14_FEMALEINFERT	Female infertility || id:finn-b-N14_FEMALEINFERT	ADSGEGDFXAEGGGVR* || id:met-a-539	Inverse variance weighted	2	0.18482	0.197127	0.348466	-0.201549	0.571188	1.203	0.817464	1.77037	0.879034
met-a-542	finn-b-N14_FEMALEINFERT	Female infertility || id:finn-b-N14_FEMALEINFERT	X-11792 || id:met-a-542	Inverse variance weighted	3	0.15584	0.126509	0.218005	-0.0921172	0.403797	1.16864	0.911998	1.4975	1.51746
met-a-543	finn-b-N14_FEMALEINFERT	Female infertility || id:finn-b-N14_FEMALEINFERT	X-11793--oxidized bilirubin* || id:met-a-543	Inverse variance weighted	2	-0.090171	0.198656	0.649896	-0.479536	0.299194	0.913775	0.619071	1.34877	0.206031
met-a-558	finn-b-N14_FEMALEINFERT	Female infertility || id:finn-b-N14_FEMALEINFERT	1-arachidonoylglycerophosphocholine* || id:met-a-558	Inverse variance weighted	3	-0.227858	0.313112	0.466785	-0.841557	0.385841	0.796237	0.431039	1.47085	0.529577
met-a-560	finn-b-N14_FEMALEINFERT	Female infertility || id:finn-b-N14_FEMALEINFERT	X-11905 || id:met-a-560	Inverse variance weighted	2	0.613912	0.570887	0.282212	-0.505027	1.73285	1.84765	0.603489	5.65676	1.15641
met-a-568	finn-b-N14_FEMALEINFERT	Female infertility || id:finn-b-N14_FEMALEINFERT	X-12040 || id:met-a-568	Inverse variance weighted	2	0.0272892	0.119626	0.819551	-0.207177	0.261755	1.02766	0.812876	1.29921	0.0520396
met-a-570	finn-b-N14_FEMALEINFERT	Female infertility || id:finn-b-N14_FEMALEINFERT	X-12063 || id:met-a-570	Inverse variance weighted	7	0.0957193	0.191893	0.617908	-0.28039	0.471829	1.10045	0.755489	1.60292	0.248818
met-a-572	finn-b-N14_FEMALEINFERT	Female infertility || id:finn-b-N14_FEMALEINFERT	Gamma-glutamylphenylalanine || id:met-a-572	Inverse variance weighted	2	-1.03618	1.31951	0.432294	-3.62242	1.55007	0.354809	0.0267179	4.71179	0.616653
met-a-573	finn-b-N14_FEMALEINFERT	Female infertility || id:finn-b-N14_FEMALEINFERT	Isobutyrylcarnitine || id:met-a-573	Inverse variance weighted	3	0.161688	0.287695	0.574108	-0.402194	0.725569	1.17549	0.668851	2.06591	0.315857
met-a-578	finn-b-N14_FEMALEINFERT	Female infertility || id:finn-b-N14_FEMALEINFERT	Erythronate* || id:met-a-578	Inverse variance weighted	3	-0.813872	1.066	0.445174	-2.90322	1.27548	0.443139	0.0548461	3.58042	0.58291
met-a-580	finn-b-N14_FEMALEINFERT	Female infertility || id:finn-b-N14_FEMALEINFERT	X-12092 || id:met-a-580	Inverse variance weighted	5	-0.14007	0.0796562	0.0786737	-0.296196	0.016056	0.869297	0.743642	1.01619	3.09209
met-a-581	finn-b-N14_FEMALEINFERT	Female infertility || id:finn-b-N14_FEMALEINFERT	X-12093 || id:met-a-581	Inverse variance weighted	2	-0.24043	0.147237	0.10248	-0.529014	0.0481538	0.78629	0.589186	1.04933	2.66652
met-a-584	finn-b-N14_FEMALEINFERT	Female infertility || id:finn-b-N14_FEMALEINFERT	X-12100--hydroxytryptophan* || id:met-a-584	Inverse variance weighted	2	0.478341	1.09726	0.662879	-1.67229	2.62897	1.6134	0.187817	13.8595	0.190045
met-a-587	finn-b-N14_FEMALEINFERT	Female infertility || id:finn-b-N14_FEMALEINFERT	X-12188 || id:met-a-587	Inverse variance weighted	2	0.146684	0.0779401	0.0598342	-0.00607831	0.299447	1.15799	0.99394	1.34911	3.54197
met-a-588	finn-b-N14_FEMALEINFERT	Female infertility || id:finn-b-N14_FEMALEINFERT	X-12189 || id:met-a-588	Inverse variance weighted	2	-0.153128	0.123762	0.215983	-0.395701	0.0894449	0.85802	0.673208	1.09357	1.53086
met-a-596	finn-b-N14_FEMALEINFERT	Female infertility || id:finn-b-N14_FEMALEINFERT	X-12244--N-acetylcarnosine || id:met-a-596	Inverse variance weighted	3	-0.462784	0.529049	0.381712	-1.49972	0.574153	0.629529	0.223193	1.77563	0.76518
met-a-601	finn-b-N14_FEMALEINFERT	Female infertility || id:finn-b-N14_FEMALEINFERT	ADpSGEGDFXAEGGGVR* || id:met-a-601	Inverse variance weighted	2	1.13822	0.279136	4.54933e-05	0.591111	1.68532	3.1212	1.80599	5.39419	16.6272
met-a-602	finn-b-N14_FEMALEINFERT	Female infertility || id:finn-b-N14_FEMALEINFERT	1-eicosatrienoylglycerophosphocholine* || id:met-a-602	Inverse variance weighted	2	1.07124	0.599002	0.0737147	-0.102801	2.24529	2.91901	0.902307	9.44315	3.1983
met-a-613	finn-b-N14_FEMALEINFERT	Female infertility || id:finn-b-N14_FEMALEINFERT	X-12456 || id:met-a-613	Inverse variance weighted	2	0.544642	0.523987	0.29861	-0.482372	1.57166	1.72399	0.617317	4.81461	1.08039
met-a-615	finn-b-N14_FEMALEINFERT	Female infertility || id:finn-b-N14_FEMALEINFERT	Octanoylcarnitine || id:met-a-615	Inverse variance weighted	3	0.168585	0.409393	0.680491	-0.633825	0.970995	1.18363	0.530559	2.64057	0.169574
met-a-616	finn-b-N14_FEMALEINFERT	Female infertility || id:finn-b-N14_FEMALEINFERT	Alpha-hydroxyisovalerate || id:met-a-616	Inverse variance weighted	3	0.0243425	0.366678	0.94707	-0.694346	0.743031	1.02464	0.499401	2.1023	0.00440721
met-a-618	finn-b-N14_FEMALEINFERT	Female infertility || id:finn-b-N14_FEMALEINFERT	Decanoylcarnitine || id:met-a-618	Inverse variance weighted	3	0.145881	0.470614	0.756576	-0.776522	1.06828	1.15706	0.460003	2.91038	0.096088
met-a-627	finn-b-N14_FEMALEINFERT	Female infertility || id:finn-b-N14_FEMALEINFERT	Epiandrosterone sulfate || id:met-a-627	Inverse variance weighted	2	0.248463	0.133915	0.0635417	-0.0140099	0.510935	1.28205	0.986088	1.66685	3.44244
met-a-629	finn-b-N14_FEMALEINFERT	Female infertility || id:finn-b-N14_FEMALEINFERT	X-12510--2-aminooctanoic acid || id:met-a-629	Inverse variance weighted	3	0.16551	0.19234	0.389509	-0.211477	0.542498	1.18	0.809388	1.7203	0.740473
met-a-630	finn-b-N14_FEMALEINFERT	Female infertility || id:finn-b-N14_FEMALEINFERT	X-12524 || id:met-a-630	Inverse variance weighted	2	-2.14233	1.7435	0.219165	-5.5596	1.27493	0.117381	0.00385031	3.57846	1.50983
met-a-633	finn-b-N14_FEMALEINFERT	Female infertility || id:finn-b-N14_FEMALEINFERT	X-12556 || id:met-a-633	Inverse variance weighted	2	1.66793	0.880266	0.0581189	-0.0573931	3.39325	5.30118	0.944223	29.7626	3.59027
met-a-634	finn-b-N14_FEMALEINFERT	Female infertility || id:finn-b-N14_FEMALEINFERT	1-arachidonoylglycerophosphoinositol* || id:met-a-634	Inverse variance weighted	4	0.836054	0.615193	0.174143	-0.369724	2.04183	2.30725	0.690925	7.70472	1.84691
met-a-636	finn-b-N14_FEMALEINFERT	Female infertility || id:finn-b-N14_FEMALEINFERT	X-12644 || id:met-a-636	Inverse variance weighted	3	0.94688	0.908125	0.297099	-0.833045	2.7268	2.57765	0.434724	15.284	1.08717
met-a-638	finn-b-N14_FEMALEINFERT	Female infertility || id:finn-b-N14_FEMALEINFERT	Asparagine || id:met-a-638	Inverse variance weighted	3	1.31955	0.642675	0.0400524	0.0599026	2.57919	3.74172	1.06173	13.1865	4.21566
met-a-640	finn-b-N14_FEMALEINFERT	Female infertility || id:finn-b-N14_FEMALEINFERT	X-12696 || id:met-a-640	Inverse variance weighted	2	0.905245	0.969694	0.350543	-0.995354	2.80584	2.47254	0.369593	16.541	0.871492
met-a-642	finn-b-N14_FEMALEINFERT	Female infertility || id:finn-b-N14_FEMALEINFERT	X-12712 || id:met-a-642	Inverse variance weighted	2	-0.112466	0.167878	0.502902	-0.441507	0.216574	0.893627	0.643067	1.24182	0.448807
met-a-646	finn-b-N14_FEMALEINFERT	Female infertility || id:finn-b-N14_FEMALEINFERT	X-12728 || id:met-a-646	Inverse variance weighted	8	-0.00377266	0.0201034	0.851141	-0.0431753	0.03563	0.996234	0.957743	1.03627	0.0352174
met-a-652	finn-b-N14_FEMALEINFERT	Female infertility || id:finn-b-N14_FEMALEINFERT	Isovalerylcarnitine || id:met-a-652	Inverse variance weighted	3	-0.354398	0.485059	0.465006	-1.30511	0.596318	0.701595	0.271141	1.81542	0.533818
met-a-656	finn-b-N14_FEMALEINFERT	Female infertility || id:finn-b-N14_FEMALEINFERT	Bradykinin, des-arg(9) || id:met-a-656	Inverse variance weighted	3	0.122892	0.0876051	0.160679	-0.0488142	0.294598	1.13076	0.952358	1.34259	1.96783
met-a-661	finn-b-N14_FEMALEINFERT	Female infertility || id:finn-b-N14_FEMALEINFERT	X-12798 || id:met-a-661	Inverse variance weighted	3	0.0825369	0.189495	0.663154	-0.288873	0.453947	1.08604	0.749107	1.57451	0.189715
met-a-665	finn-b-N14_FEMALEINFERT	Female infertility || id:finn-b-N14_FEMALEINFERT	X-12844 || id:met-a-665	Inverse variance weighted	3	-0.63943	0.547154	0.242546	-1.71185	0.432993	0.527593	0.180531	1.54187	1.36573
met-a-667	finn-b-N14_FEMALEINFERT	Female infertility || id:finn-b-N14_FEMALEINFERT	X-12850 || id:met-a-667	Inverse variance weighted	3	0.094005	0.24703	0.703543	-0.390173	0.578183	1.09857	0.67694	1.7828	0.144812
met-a-670	finn-b-N14_FEMALEINFERT	Female infertility || id:finn-b-N14_FEMALEINFERT	X-12855 || id:met-a-670	Inverse variance weighted	2	-0.31566	0.619016	0.610094	-1.52893	0.89761	0.729307	0.216767	2.45373	0.260038
met-a-675	finn-b-N14_FEMALEINFERT	Female infertility || id:finn-b-N14_FEMALEINFERT	X-13215 || id:met-a-675	Inverse variance weighted	2	-1.41127	1.11973	0.207538	-3.60594	0.783402	0.243834	0.027162	2.18891	1.58852
met-a-682	finn-b-N14_FEMALEINFERT	Female infertility || id:finn-b-N14_FEMALEINFERT	1-arachidonoylglycerophosphoethanolamine* || id:met-a-682	Inverse variance weighted	3	0.456236	0.838831	0.586514	-1.18787	2.10034	1.57812	0.304869	8.16899	0.295822
met-a-683	finn-b-N14_FEMALEINFERT	Female infertility || id:finn-b-N14_FEMALEINFERT	X-13429 || id:met-a-683	Inverse variance weighted	3	0.223851	0.272714	0.411747	-0.31067	0.758371	1.25088	0.732956	2.1348	0.673752
met-a-684	finn-b-N14_FEMALEINFERT	Female infertility || id:finn-b-N14_FEMALEINFERT	X-13431--nonanoylcarnitine* || id:met-a-684	Inverse variance weighted	2	-0.132508	0.327547	0.68581	-0.7745	0.509483	0.875896	0.460934	1.66443	0.163659
met-a-685	finn-b-N14_FEMALEINFERT	Female infertility || id:finn-b-N14_FEMALEINFERT	X-13435 || id:met-a-685	Inverse variance weighted	2	-0.127976	1.28889	0.920907	-2.6542	2.39825	0.879875	0.070355	11.0039	0.00985877
met-a-691	finn-b-N14_FEMALEINFERT	Female infertility || id:finn-b-N14_FEMALEINFERT	X-13496 || id:met-a-691	Inverse variance weighted	2	-0.798925	1.4477	0.581046	-3.63642	2.03857	0.449812	0.0263464	7.67964	0.304546
met-a-693	finn-b-N14_FEMALEINFERT	Female infertility || id:finn-b-N14_FEMALEINFERT	X-13548 || id:met-a-693	Inverse variance weighted	2	-0.102144	1.65759	0.950864	-3.35102	3.14673	0.9029	0.0350486	23.2599	0.00379726
met-a-698	finn-b-N14_FEMALEINFERT	Female infertility || id:finn-b-N14_FEMALEINFERT	Hydroxyisovaleroyl carnitine || id:met-a-698	Inverse variance weighted	2	0.253707	0.53968	0.638279	-0.804066	1.31148	1.28879	0.447506	3.71167	0.221
met-a-699	finn-b-N14_FEMALEINFERT	Female infertility || id:finn-b-N14_FEMALEINFERT	Glutaroyl carnitine || id:met-a-699	Inverse variance weighted	8	-0.44055	0.299994	0.14196	-1.02854	0.147438	0.643683	0.35753	1.15886	2.15658
met-a-707	finn-b-N14_FEMALEINFERT	Female infertility || id:finn-b-N14_FEMALEINFERT	1-palmitoylglycerophosphoethanolamine || id:met-a-707	Inverse variance weighted	2	-0.068344	0.598061	0.909019	-1.24054	1.10386	0.933939	0.289227	3.01577	0.013059
met-a-709	finn-b-N14_FEMALEINFERT	Female infertility || id:finn-b-N14_FEMALEINFERT	Tetradecanedioate || id:met-a-709	Inverse variance weighted	3	0.281816	0.364933	0.439973	-0.433454	0.997085	1.32553	0.648266	2.71037	0.596353
met-a-711	finn-b-N14_FEMALEINFERT	Female infertility || id:finn-b-N14_FEMALEINFERT	Hexadecanedioate || id:met-a-711	Inverse variance weighted	3	0.398754	0.333007	0.231138	-0.25394	1.05145	1.48997	0.775738	2.86179	1.43385
met-a-712	finn-b-N14_FEMALEINFERT	Female infertility || id:finn-b-N14_FEMALEINFERT	Dihomo-linolenate (20:3n3 or n6) || id:met-a-712	Inverse variance weighted	2	0.556966	0.936953	0.552215	-1.27946	2.39339	1.74537	0.278187	10.9506	0.353363
met-a-713	finn-b-N14_FEMALEINFERT	Female infertility || id:finn-b-N14_FEMALEINFERT	X-13859 || id:met-a-713	Inverse variance weighted	2	0.8058	1.79576	0.65363	-2.71388	4.32548	2.23849	0.0662789	75.602	0.201354
met-a-719	finn-b-N14_FEMALEINFERT	Female infertility || id:finn-b-N14_FEMALEINFERT	X-14189--leucylalanine || id:met-a-719	Inverse variance weighted	2	-0.735607	0.522201	0.158934	-1.75912	0.287908	0.479214	0.172196	1.33363	1.98434
met-a-720	finn-b-N14_FEMALEINFERT	Female infertility || id:finn-b-N14_FEMALEINFERT	X-14205--alpha-glutamyltyrosine || id:met-a-720	Inverse variance weighted	2	-0.521722	0.327654	0.111319	-1.16392	0.120481	0.593498	0.312258	1.12804	2.5354
met-a-721	finn-b-N14_FEMALEINFERT	Female infertility || id:finn-b-N14_FEMALEINFERT	X-14208--phenylalanylserine || id:met-a-721	Inverse variance weighted	2	-0.396816	0.261157	0.128648	-0.908684	0.115052	0.672458	0.403054	1.12193	2.30874
met-a-722	finn-b-N14_FEMALEINFERT	Female infertility || id:finn-b-N14_FEMALEINFERT	X-14304--leucylalanine || id:met-a-722	Inverse variance weighted	2	-0.821041	0.564736	0.145988	-1.92792	0.285842	0.439973	0.14545	1.33088	2.11367
met-a-729	finn-b-N14_FEMALEINFERT	Female infertility || id:finn-b-N14_FEMALEINFERT	X-14626 || id:met-a-729	Inverse variance weighted	2	0.874968	0.717932	0.222945	-0.532179	2.28212	2.3988	0.587324	9.79739	1.48531
met-a-735	finn-b-N14_FEMALEINFERT	Female infertility || id:finn-b-N14_FEMALEINFERT	Octadecanedioate || id:met-a-735	Inverse variance weighted	2	-0.0961421	0.544132	0.859753	-1.16264	0.970356	0.908335	0.31266	2.63888	0.031219
met-a-742	finn-b-N14_FEMALEINFERT	Female infertility || id:finn-b-N14_FEMALEINFERT	Succinylcarnitine || id:met-a-742	Inverse variance weighted	7	0.0529121	0.447163	0.905807	-0.823528	0.929352	1.05434	0.438881	2.53287	0.0140016
met-a-746	finn-b-N14_FEMALEINFERT	Female infertility || id:finn-b-N14_FEMALEINFERT	5alpha-androstan-3beta,17beta-diol disulfate || id:met-a-746	Inverse variance weighted	3	0.24015	0.250112	0.336969	-0.250069	0.73037	1.27144	0.778747	2.07585	0.92193
met-a-747	finn-b-N14_FEMALEINFERT	Female infertility || id:finn-b-N14_FEMALEINFERT	4-androsten-3beta,17beta-diol disulfate 1* || id:met-a-747	Inverse variance weighted	2	-0.143196	0.263313	0.586561	-0.659289	0.372897	0.866584	0.517219	1.45193	0.295746
met-a-748	finn-b-N14_FEMALEINFERT	Female infertility || id:finn-b-N14_FEMALEINFERT	4-androsten-3beta,17beta-diol disulfate 2* || id:met-a-748	Inverse variance weighted	2	0.969766	0.481952	0.0442028	0.0251401	1.91439	2.63733	1.02546	6.78282	4.0488
met-a-751	finn-b-N14_FEMALEINFERT	Female infertility || id:finn-b-N14_FEMALEINFERT	Palmitoyl sphingomyelin || id:met-a-751	Inverse variance weighted	2	1.38727	1.20848	0.250988	-0.981341	3.75589	4.00392	0.374808	42.7721	1.31779
met-a-753	finn-b-N14_FEMALEINFERT	Female infertility || id:finn-b-N14_FEMALEINFERT	Cis-4-decenoyl carnitine || id:met-a-753	Inverse variance weighted	2	0.0998202	0.470646	0.832035	-0.822646	1.02229	1.10497	0.439268	2.77954	0.0449829
met-b-147	finn-b-N14_FEMALEINFERT	Female infertility || id:finn-b-N14_FEMALEINFERT	CD161 on CD4mem || id:met-b-147	Inverse variance weighted	2	0.0615728	0.105681	0.560144	-0.145563	0.268708	1.06351	0.864536	1.30827	0.339455
met-b-151	finn-b-N14_FEMALEINFERT	Female infertility || id:finn-b-N14_FEMALEINFERT	CD34 on Stem || id:met-b-151	Inverse variance weighted	2	-0.0917645	0.140604	0.513984	-0.367348	0.183818	0.91232	0.692569	1.2018	0.425949
met-b-159	finn-b-N14_FEMALEINFERT	Female infertility || id:finn-b-N14_FEMALEINFERT	CD123 on 11c+123+DC || id:met-b-159	Inverse variance weighted	6	0.0148502	0.112162	0.894669	-0.204988	0.234688	1.01496	0.814657	1.26451	0.0175295
met-b-162	finn-b-N14_FEMALEINFERT	Female infertility || id:finn-b-N14_FEMALEINFERT	CD32 on 11c+123+DC || id:met-b-162	Inverse variance weighted	2	0.242516	0.107252	0.0237485	0.0323015	0.452731	1.27445	1.03283	1.5726	5.11291
met-b-241	finn-b-N14_FEMALEINFERT	Female infertility || id:finn-b-N14_FEMALEINFERT	NKeff:%314-158a+ || id:met-b-241	Inverse variance weighted	229	0.00616781	0.012743	0.628375	-0.0188085	0.0311441	1.00619	0.981367	1.03163	0.23427
met-b-266	finn-b-N14_FEMALEINFERT	Female infertility || id:finn-b-N14_FEMALEINFERT	MDC:%32+ || id:met-b-266	Inverse variance weighted	207	0.020589	0.0135458	0.128522	-0.00596074	0.0471387	1.0208	0.994057	1.04827	2.31027
met-c-838	finn-b-N14_FEMALEINFERT	Female infertility || id:finn-b-N14_FEMALEINFERT	Acetoacetate || id:met-c-838	Inverse variance weighted	2	0.0480707	0.266951	0.857095	-0.475154	0.571295	1.04924	0.621789	1.77056	0.0324262
met-c-840	finn-b-N14_FEMALEINFERT	Female infertility || id:finn-b-N14_FEMALEINFERT	Alanine || id:met-c-840	Inverse variance weighted	6	0.261438	0.106903	0.0144631	0.0519071	0.470968	1.2988	1.05328	1.60154	5.98072
met-c-841	finn-b-N14_FEMALEINFERT	Female infertility || id:finn-b-N14_FEMALEINFERT	Albumin || id:met-c-841	Inverse variance weighted	2	0.082996	0.162748	0.610074	-0.235989	0.401981	1.08654	0.789789	1.49478	0.260067
met-c-842	finn-b-N14_FEMALEINFERT	Female infertility || id:finn-b-N14_FEMALEINFERT	Apolipoprotein A-I || id:met-c-842	Inverse variance weighted	10	0.0428436	0.0627202	0.49455	-0.080088	0.165775	1.04377	0.923035	1.18031	0.466613
met-c-843	finn-b-N14_FEMALEINFERT	Female infertility || id:finn-b-N14_FEMALEINFERT	Apolipoprotein B || id:met-c-843	Inverse variance weighted	21	0.0493354	0.0451694	0.274732	-0.0391967	0.137867	1.05057	0.961562	1.14782	1.19296
met-c-844	finn-b-N14_FEMALEINFERT	Female infertility || id:finn-b-N14_FEMALEINFERT	Ratio of bisallylic groups to double bonds || id:met-c-844	Inverse variance weighted	4	-0.024961	0.0468855	0.594462	-0.116857	0.0669347	0.975348	0.889713	1.06923	0.28343
met-c-845	finn-b-N14_FEMALEINFERT	Female infertility || id:finn-b-N14_FEMALEINFERT	Ratio of bisallylic groups to total fatty acids || id:met-c-845	Inverse variance weighted	6	-0.0334666	0.0514528	0.515413	-0.134314	0.0673809	0.967087	0.874315	1.0697	0.423063
met-c-847	finn-b-N14_FEMALEINFERT	Female infertility || id:finn-b-N14_FEMALEINFERT	Average number of methylene groups per double bond || id:met-c-847	Inverse variance weighted	5	0.0312006	0.0534002	0.559033	-0.0734638	0.135865	1.03169	0.92917	1.14553	0.341381
met-c-848	finn-b-N14_FEMALEINFERT	Female infertility || id:finn-b-N14_FEMALEINFERT	Average number of methylene groups in a fatty acid chain || id:met-c-848	Inverse variance weighted	4	-0.00739643	0.0826966	0.928732	-0.169482	0.154689	0.992631	0.844102	1.16729	0.0079996
met-c-849	finn-b-N14_FEMALEINFERT	Female infertility || id:finn-b-N14_FEMALEINFERT	Citrate || id:met-c-849	Inverse variance weighted	6	-0.059129	0.129217	0.647243	-0.312394	0.194136	0.942585	0.731693	1.21426	0.209394
met-c-850	finn-b-N14_FEMALEINFERT	Female infertility || id:finn-b-N14_FEMALEINFERT	Creatinine || id:met-c-850	Inverse variance weighted	6	0.212325	0.117888	0.0716914	-0.0187356	0.443385	1.23655	0.981439	1.55797	3.24386
met-c-851	finn-b-N14_FEMALEINFERT	Female infertility || id:finn-b-N14_FEMALEINFERT	Average number of double bonds in a fatty acid chain || id:met-c-851	Inverse variance weighted	5	-0.0324567	0.0587139	0.580404	-0.147536	0.0826226	0.968064	0.862831	1.08613	0.305581
met-c-852	finn-b-N14_FEMALEINFERT	Female infertility || id:finn-b-N14_FEMALEINFERT	22:6, docosahexaenoic acid || id:met-c-852	Inverse variance weighted	6	0.0153462	0.0851463	0.856969	-0.15154	0.182233	1.01546	0.859383	1.19989	0.0324842
met-c-853	finn-b-N14_FEMALEINFERT	Female infertility || id:finn-b-N14_FEMALEINFERT	Free cholesterol to esterified cholesterol ratio || id:met-c-853	Inverse variance weighted	15	0.0441616	0.045886	0.335838	-0.0457749	0.134098	1.04515	0.955257	1.14351	0.926254
met-c-855	finn-b-N14_FEMALEINFERT	Female infertility || id:finn-b-N14_FEMALEINFERT	Omega-3 fatty acids || id:met-c-855	Inverse variance weighted	6	0.0295545	0.0804306	0.71328	-0.128089	0.187199	1.03	0.879775	1.20587	0.135022
met-c-856	finn-b-N14_FEMALEINFERT	Female infertility || id:finn-b-N14_FEMALEINFERT	Omega-6 fatty acids || id:met-c-856	Inverse variance weighted	12	0.0806481	0.056069	0.150328	-0.0292471	0.190543	1.08399	0.971176	1.20991	2.06892
met-c-857	finn-b-N14_FEMALEINFERT	Female infertility || id:finn-b-N14_FEMALEINFERT	Omega-7, omega-9 and saturated fatty acids || id:met-c-857	Inverse variance weighted	7	0.0369843	0.0754291	0.623909	-0.110857	0.184825	1.03768	0.895067	1.20301	0.240412
met-c-858	finn-b-N14_FEMALEINFERT	Female infertility || id:finn-b-N14_FEMALEINFERT	Free cholesterol || id:met-c-858	Inverse variance weighted	15	0.033683	0.0442834	0.446882	-0.0531124	0.120478	1.03426	0.948273	1.12804	0.578548
met-c-859	finn-b-N14_FEMALEINFERT	Female infertility || id:finn-b-N14_FEMALEINFERT	Glucose || id:met-c-859	Inverse variance weighted	4	0.0504047	0.122044	0.679603	-0.188801	0.28961	1.0517	0.827951	1.33591	0.170574
met-c-860	finn-b-N14_FEMALEINFERT	Female infertility || id:finn-b-N14_FEMALEINFERT	Glutamine || id:met-c-860	Inverse variance weighted	6	-0.0759557	0.0956059	0.426924	-0.263343	0.111432	0.926857	0.768478	1.11788	0.631177
met-c-862	finn-b-N14_FEMALEINFERT	Female infertility || id:finn-b-N14_FEMALEINFERT	Glycoproteins || id:met-c-862	Inverse variance weighted	12	-0.0175901	0.0353541	0.618809	-0.086884	0.0517039	0.982564	0.916783	1.05306	0.247546
met-c-863	finn-b-N14_FEMALEINFERT	Female infertility || id:finn-b-N14_FEMALEINFERT	Glycoprotein acetyls || id:met-c-863	Inverse variance weighted	8	0.0582829	0.0809686	0.471635	-0.100416	0.216981	1.06001	0.904461	1.24232	0.518142
met-c-864	finn-b-N14_FEMALEINFERT	Female infertility || id:finn-b-N14_FEMALEINFERT	Total cholesterol in HDL || id:met-c-864	Inverse variance weighted	13	0.0316542	0.0603587	0.599976	-0.0866487	0.149957	1.03216	0.916999	1.16178	0.275032
met-c-865	finn-b-N14_FEMALEINFERT	Female infertility || id:finn-b-N14_FEMALEINFERT	Mean diameter for HDL particles || id:met-c-865	Inverse variance weighted	13	0.0103993	0.0423474	0.806014	-0.0726015	0.0934002	1.01045	0.929971	1.0979	0.0603054
met-c-866	finn-b-N14_FEMALEINFERT	Female infertility || id:finn-b-N14_FEMALEINFERT	Histidine || id:met-c-866	Inverse variance weighted	5	-0.0497385	0.131374	0.704983	-0.307231	0.207754	0.951478	0.735481	1.23091	0.14334
met-c-867	finn-b-N14_FEMALEINFERT	Female infertility || id:finn-b-N14_FEMALEINFERT	Total cholesterol in IDL || id:met-c-867	Inverse variance weighted	23	0.0352818	0.0391953	0.368039	-0.041541	0.112105	1.03591	0.95931	1.11863	0.810275
met-c-868	finn-b-N14_FEMALEINFERT	Female infertility || id:finn-b-N14_FEMALEINFERT	Free cholesterol in IDL || id:met-c-868	Inverse variance weighted	21	0.0334596	0.0408567	0.412815	-0.0466195	0.113539	1.03403	0.95445	1.12024	0.670679
met-c-869	finn-b-N14_FEMALEINFERT	Female infertility || id:finn-b-N14_FEMALEINFERT	Total lipids in IDL || id:met-c-869	Inverse variance weighted	24	0.0427997	0.0401499	0.286424	-0.035894	0.121493	1.04373	0.964743	1.12918	1.13636
met-c-870	finn-b-N14_FEMALEINFERT	Female infertility || id:finn-b-N14_FEMALEINFERT	Concentration of IDL particles || id:met-c-870	Inverse variance weighted	22	0.0412978	0.0416513	0.321435	-0.0403387	0.122934	1.04216	0.960464	1.13081	0.983098
met-c-871	finn-b-N14_FEMALEINFERT	Female infertility || id:finn-b-N14_FEMALEINFERT	Phospholipids in IDL || id:met-c-871	Inverse variance weighted	24	0.0302205	0.0417528	0.46919	-0.0516149	0.112056	1.03068	0.949695	1.11858	0.523883
met-c-872	finn-b-N14_FEMALEINFERT	Female infertility || id:finn-b-N14_FEMALEINFERT	Triglycerides in IDL || id:met-c-872	Inverse variance weighted	22	0.00675827	0.0428956	0.87481	-0.0773171	0.0908336	1.00678	0.925596	1.09509	0.0248225
met-c-873	finn-b-N14_FEMALEINFERT	Female infertility || id:finn-b-N14_FEMALEINFERT	Isoleucine || id:met-c-873	Inverse variance weighted	2	0.141495	0.199683	0.478574	-0.249884	0.532874	1.15199	0.778891	1.70382	0.50211
met-c-874	finn-b-N14_FEMALEINFERT	Female infertility || id:finn-b-N14_FEMALEINFERT	Total cholesterol in large HDL || id:met-c-874	Inverse variance weighted	15	-0.00980971	0.0503597	0.845555	-0.108515	0.0888953	0.990238	0.897166	1.09297	0.0379442
met-c-875	finn-b-N14_FEMALEINFERT	Female infertility || id:finn-b-N14_FEMALEINFERT	Cholesterol esters in large HDL || id:met-c-875	Inverse variance weighted	14	-0.000662796	0.0486837	0.989138	-0.0960829	0.0947573	0.999337	0.908389	1.09939	0.00018535
met-c-876	finn-b-N14_FEMALEINFERT	Female infertility || id:finn-b-N14_FEMALEINFERT	Free cholesterol in large HDL || id:met-c-876	Inverse variance weighted	16	-0.0138496	0.0492196	0.778416	-0.11032	0.0826209	0.986246	0.895547	1.08613	0.0791767
met-c-877	finn-b-N14_FEMALEINFERT	Female infertility || id:finn-b-N14_FEMALEINFERT	Total lipids in large HDL || id:met-c-877	Inverse variance weighted	12	0.00826358	0.0473438	0.861438	-0.0845303	0.101057	1.0083	0.918944	1.10634	0.0304656
met-c-878	finn-b-N14_FEMALEINFERT	Female infertility || id:finn-b-N14_FEMALEINFERT	Concentration of large HDL particles || id:met-c-878	Inverse variance weighted	12	0.00814041	0.04719	0.863042	-0.084352	0.100633	1.00817	0.919108	1.10587	0.0297573
met-c-879	finn-b-N14_FEMALEINFERT	Female infertility || id:finn-b-N14_FEMALEINFERT	Phospholipids in large HDL || id:met-c-879	Inverse variance weighted	13	0.00870022	0.0484686	0.857543	-0.0862982	0.103699	1.00874	0.917321	1.10927	0.0322211
met-c-880	finn-b-N14_FEMALEINFERT	Female infertility || id:finn-b-N14_FEMALEINFERT	Total cholesterol in large LDL || id:met-c-880	Inverse variance weighted	25	0.0151077	0.0402146	0.707158	-0.0637129	0.0939282	1.01522	0.938274	1.09848	0.141133
met-c-881	finn-b-N14_FEMALEINFERT	Female infertility || id:finn-b-N14_FEMALEINFERT	Cholesterol esters in large VLDL || id:met-c-881	Inverse variance weighted	25	0.00979208	0.0403048	0.808044	-0.0692054	0.0887896	1.00984	0.933135	1.09285	0.0590249
met-c-882	finn-b-N14_FEMALEINFERT	Female infertility || id:finn-b-N14_FEMALEINFERT	Free cholesterol in large LDL || id:met-c-882	Inverse variance weighted	21	0.0237822	0.0420033	0.571259	-0.0585443	0.106109	1.02407	0.943136	1.11194	0.320581
met-c-883	finn-b-N14_FEMALEINFERT	Female infertility || id:finn-b-N14_FEMALEINFERT	Total lipids in large LDL || id:met-c-883	Inverse variance weighted	26	0.0101592	0.0379064	0.788694	-0.0641373	0.0844557	1.01021	0.937876	1.08812	0.0718276
met-c-884	finn-b-N14_FEMALEINFERT	Female infertility || id:finn-b-N14_FEMALEINFERT	Concentration of large LDL particles || id:met-c-884	Inverse variance weighted	25	0.0140811	0.0382306	0.712634	-0.0608508	0.089013	1.01418	0.940964	1.09309	0.13566
met-c-885	finn-b-N14_FEMALEINFERT	Female infertility || id:finn-b-N14_FEMALEINFERT	Phospholipids in large LDL || id:met-c-885	Inverse variance weighted	24	0.0188415	0.0392381	0.631097	-0.0580652	0.0957482	1.01902	0.943588	1.10048	0.230577
met-c-886	finn-b-N14_FEMALEINFERT	Female infertility || id:finn-b-N14_FEMALEINFERT	Total cholesterol in large VLDL || id:met-c-886	Inverse variance weighted	11	0.0361012	0.0655287	0.581687	-0.092335	0.164537	1.03676	0.9118	1.17885	0.303515
met-c-887	finn-b-N14_FEMALEINFERT	Female infertility || id:finn-b-N14_FEMALEINFERT	Cholesterol esters in large VLDL || id:met-c-887	Inverse variance weighted	12	0.0079869	0.0623263	0.898033	-0.114173	0.130146	1.00802	0.892104	1.139	0.0164216
met-c-888	finn-b-N14_FEMALEINFERT	Female infertility || id:finn-b-N14_FEMALEINFERT	Free cholesterol in large VLDL || id:met-c-888	Inverse variance weighted	12	0.0552707	0.0661709	0.403565	-0.0744243	0.184966	1.05683	0.928278	1.20318	0.697679
met-c-889	finn-b-N14_FEMALEINFERT	Female infertility || id:finn-b-N14_FEMALEINFERT	Total lipids in large VLDL || id:met-c-889	Inverse variance weighted	9	0.0708229	0.0730659	0.332395	-0.0723863	0.214032	1.07339	0.930171	1.23866	0.939545
met-c-890	finn-b-N14_FEMALEINFERT	Female infertility || id:finn-b-N14_FEMALEINFERT	Concentration of large VLDL particles || id:met-c-890	Inverse variance weighted	10	0.0503975	0.0682671	0.460368	-0.083406	0.184201	1.05169	0.919978	1.20226	0.544999
met-c-891	finn-b-N14_FEMALEINFERT	Female infertility || id:finn-b-N14_FEMALEINFERT	Phospholipids in large VLDL || id:met-c-891	Inverse variance weighted	9	0.0359497	0.0713664	0.614448	-0.103928	0.175828	1.0366	0.90129	1.19223	0.253749
met-c-892	finn-b-N14_FEMALEINFERT	Female infertility || id:finn-b-N14_FEMALEINFERT	Triglycerides in large VLDL || id:met-c-892	Inverse variance weighted	9	0.0809675	0.0716895	0.258721	-0.0595438	0.221479	1.08434	0.942194	1.24792	1.27559
met-c-893	finn-b-N14_FEMALEINFERT	Female infertility || id:finn-b-N14_FEMALEINFERT	18:2, linoleic acid (LA) || id:met-c-893	Inverse variance weighted	16	0.0910152	0.0506184	0.0721664	-0.00819679	0.190227	1.09529	0.991837	1.20952	3.23304
met-c-894	finn-b-N14_FEMALEINFERT	Female infertility || id:finn-b-N14_FEMALEINFERT	Lactate || id:met-c-894	Inverse variance weighted	2	-0.00417862	0.520163	0.99359	-1.0237	1.01534	0.99583	0.359264	2.7603	6.45337e-05
met-c-895	finn-b-N14_FEMALEINFERT	Female infertility || id:finn-b-N14_FEMALEINFERT	Total cholesterol in LDL || id:met-c-895	Inverse variance weighted	26	0.0103972	0.0405827	0.797798	-0.0691449	0.0899393	1.01045	0.933191	1.09411	0.0656376
met-c-896	finn-b-N14_FEMALEINFERT	Female infertility || id:finn-b-N14_FEMALEINFERT	Mean diameter for LDL particles || id:met-c-896	Inverse variance weighted	8	0.0212383	0.0685489	0.756692	-0.113117	0.155594	1.02147	0.893046	1.16835	0.0959932
met-c-897	finn-b-N14_FEMALEINFERT	Female infertility || id:finn-b-N14_FEMALEINFERT	Leucine || id:met-c-897	Inverse variance weighted	3	0.123763	0.143123	0.387187	-0.156758	0.404284	1.13175	0.854911	1.49823	0.747759
met-c-898	finn-b-N14_FEMALEINFERT	Female infertility || id:finn-b-N14_FEMALEINFERT	Total cholesterol in medium HDL || id:met-c-898	Inverse variance weighted	6	0.077373	0.104308	0.458222	-0.12707	0.281816	1.08044	0.880672	1.32553	0.550234
met-c-899	finn-b-N14_FEMALEINFERT	Female infertility || id:finn-b-N14_FEMALEINFERT	Cholesterol esters in medium HDL || id:met-c-899	Inverse variance weighted	7	0.040128	0.0900429	0.655847	-0.136356	0.216612	1.04094	0.872532	1.24186	0.198608
met-c-900	finn-b-N14_FEMALEINFERT	Female infertility || id:finn-b-N14_FEMALEINFERT	Free cholesterol in medium HDL || id:met-c-900	Inverse variance weighted	5	0.128546	0.0972637	0.186294	-0.0620911	0.319183	1.13717	0.939797	1.376	1.74668
met-c-901	finn-b-N14_FEMALEINFERT	Female infertility || id:finn-b-N14_FEMALEINFERT	Total lipids in medium HDL || id:met-c-901	Inverse variance weighted	5	0.121889	0.105854	0.249535	-0.0855854	0.329364	1.12963	0.917975	1.39008	1.32591
met-c-902	finn-b-N14_FEMALEINFERT	Female infertility || id:finn-b-N14_FEMALEINFERT	Concentration of medium HDL particles || id:met-c-902	Inverse variance weighted	4	0.117502	0.118971	0.323323	-0.115681	0.350685	1.12468	0.890759	1.42004	0.975458
met-c-903	finn-b-N14_FEMALEINFERT	Female infertility || id:finn-b-N14_FEMALEINFERT	Phospholipids in medium HDL || id:met-c-903	Inverse variance weighted	7	0.0680494	0.0956679	0.476893	-0.11946	0.255558	1.07042	0.8874	1.29118	0.50596
met-c-904	finn-b-N14_FEMALEINFERT	Female infertility || id:finn-b-N14_FEMALEINFERT	Total cholesterol in medium LDL || id:met-c-904	Inverse variance weighted	23	-0.0150585	0.0385867	0.696351	-0.0906885	0.0605715	0.985054	0.913302	1.06244	0.152296
met-c-905	finn-b-N14_FEMALEINFERT	Female infertility || id:finn-b-N14_FEMALEINFERT	Cholesterol esters in medium LDL || id:met-c-905	Inverse variance weighted	24	-0.00717508	0.0382358	0.851148	-0.0821173	0.0677671	0.992851	0.921164	1.07012	0.0352138
met-c-906	finn-b-N14_FEMALEINFERT	Female infertility || id:finn-b-N14_FEMALEINFERT	Total lipids in medium LDL || id:met-c-906	Inverse variance weighted	23	-0.00421681	0.0386671	0.913159	-0.0800043	0.0715707	0.995792	0.923112	1.07419	0.0118928
met-c-907	finn-b-N14_FEMALEINFERT	Female infertility || id:finn-b-N14_FEMALEINFERT	Concentration of medium LDL particles || id:met-c-907	Inverse variance weighted	23	-0.00471017	0.0390522	0.903998	-0.0812525	0.0718322	0.995301	0.921961	1.07447	0.0145473
met-c-908	finn-b-N14_FEMALEINFERT	Female infertility || id:finn-b-N14_FEMALEINFERT	Phospholipids in medium LDL || id:met-c-908	Inverse variance weighted	20	-0.00792698	0.0421798	0.850929	-0.0905994	0.0747455	0.992104	0.913384	1.07761	0.0353188
met-c-909	finn-b-N14_FEMALEINFERT	Female infertility || id:finn-b-N14_FEMALEINFERT	Total cholesterol in medium VLDL || id:met-c-909	Inverse variance weighted	14	0.0307183	0.0554954	0.579901	-0.0780526	0.139489	1.0312	0.924916	1.14969	0.306395
met-c-910	finn-b-N14_FEMALEINFERT	Female infertility || id:finn-b-N14_FEMALEINFERT	Cholesterol esters in medium VLDL || id:met-c-910	Inverse variance weighted	14	0.0464765	0.0545366	0.394099	-0.0604153	0.153368	1.04757	0.941373	1.16575	0.726256
met-c-911	finn-b-N14_FEMALEINFERT	Female infertility || id:finn-b-N14_FEMALEINFERT	Free cholesterol in medium VLDL || id:met-c-911	Inverse variance weighted	12	0.0340875	0.0599424	0.569579	-0.0833997	0.151575	1.03468	0.919983	1.16367	0.323387
met-c-912	finn-b-N14_FEMALEINFERT	Female infertility || id:finn-b-N14_FEMALEINFERT	Total lipids in medium VLDL || id:met-c-912	Inverse variance weighted	12	0.0287004	0.0608778	0.637325	-0.0906202	0.148021	1.02912	0.913365	1.15954	0.222258
met-c-913	finn-b-N14_FEMALEINFERT	Female infertility || id:finn-b-N14_FEMALEINFERT	Concentration of medium VLDL particles || id:met-c-913	Inverse variance weighted	14	0.0350873	0.0591147	0.552815	-0.0807774	0.150952	1.03571	0.922399	1.16294	0.352298
met-c-914	finn-b-N14_FEMALEINFERT	Female infertility || id:finn-b-N14_FEMALEINFERT	Phospholipids in medium VLDL || id:met-c-914	Inverse variance weighted	15	0.00689456	0.0562615	0.902468	-0.103378	0.117167	1.00692	0.901786	1.12431	0.0150172
met-c-915	finn-b-N14_FEMALEINFERT	Female infertility || id:finn-b-N14_FEMALEINFERT	Triglycerides in medium VLDL || id:met-c-915	Inverse variance weighted	13	0.0190512	0.0615894	0.757073	-0.101664	0.139766	1.01923	0.903333	1.15001	0.0956828
met-c-916	finn-b-N14_FEMALEINFERT	Female infertility || id:finn-b-N14_FEMALEINFERT	Mono-unsaturated fatty acids || id:met-c-916	Inverse variance weighted	7	0.0572827	0.0767816	0.455639	-0.0932091	0.207775	1.05896	0.911003	1.23094	0.556587
met-c-917	finn-b-N14_FEMALEINFERT	Female infertility || id:finn-b-N14_FEMALEINFERT	Other polyunsaturated fatty acids than 18:2 || id:met-c-917	Inverse variance weighted	11	-0.00369597	0.0399628	0.926313	-0.0820231	0.0746312	0.996311	0.921251	1.07749	0.00855351
met-c-918	finn-b-N14_FEMALEINFERT	Female infertility || id:finn-b-N14_FEMALEINFERT	Phosphatidylcholine and other cholines || id:met-c-918	Inverse variance weighted	6	0.0425216	0.0657698	0.517941	-0.0863872	0.17143	1.04344	0.917239	1.187	0.417991
met-c-919	finn-b-N14_FEMALEINFERT	Female infertility || id:finn-b-N14_FEMALEINFERT	Phenylalanine || id:met-c-919	Inverse variance weighted	4	-0.0565548	0.175743	0.747601	-0.40101	0.287901	0.945015	0.669643	1.33362	0.103558
met-c-920	finn-b-N14_FEMALEINFERT	Female infertility || id:finn-b-N14_FEMALEINFERT	Pyruvate || id:met-c-920	Inverse variance weighted	2	0.162551	0.194291	0.402797	-0.218259	0.543361	1.17651	0.803917	1.72178	0.699961
met-c-921	finn-b-N14_FEMALEINFERT	Female infertility || id:finn-b-N14_FEMALEINFERT	Total lipids in small HDL || id:met-c-921	Inverse variance weighted	8	-0.00106201	0.0745497	0.988634	-0.147179	0.145055	0.998939	0.863139	1.1561	0.00020294
met-c-922	finn-b-N14_FEMALEINFERT	Female infertility || id:finn-b-N14_FEMALEINFERT	Concentration of small HDL particles || id:met-c-922	Inverse variance weighted	5	-0.0581673	0.0896034	0.516232	-0.23379	0.117455	0.943492	0.791528	1.12463	0.421414
met-c-923	finn-b-N14_FEMALEINFERT	Female infertility || id:finn-b-N14_FEMALEINFERT	Triglycerides in small HDL || id:met-c-923	Inverse variance weighted	12	0.0248278	0.0617575	0.687669	-0.0962169	0.145872	1.02514	0.908267	1.15705	0.16162
met-c-924	finn-b-N14_FEMALEINFERT	Female infertility || id:finn-b-N14_FEMALEINFERT	Total cholesterol in small LDL || id:met-c-924	Inverse variance weighted	21	-0.00749492	0.0413796	0.856269	-0.0885989	0.073609	0.992533	0.915213	1.07639	0.0328066
met-c-925	finn-b-N14_FEMALEINFERT	Female infertility || id:finn-b-N14_FEMALEINFERT	Total lipids in small LDL || id:met-c-925	Inverse variance weighted	22	-0.00737937	0.0416243	0.859285	-0.088963	0.0742043	0.992648	0.914879	1.07703	0.03143
met-c-926	finn-b-N14_FEMALEINFERT	Female infertility || id:finn-b-N14_FEMALEINFERT	Concentration of small LDL particles || id:met-c-926	Inverse variance weighted	18	0.0288595	0.0446807	0.518341	-0.0587147	0.116434	1.02928	0.942976	1.12348	0.417193
met-c-927	finn-b-N14_FEMALEINFERT	Female infertility || id:finn-b-N14_FEMALEINFERT	Total cholesterol in small VLDL || id:met-c-927	Inverse variance weighted	16	0.0466017	0.0538096	0.386463	-0.0588651	0.152069	1.0477	0.942834	1.16424	0.750041
met-c-928	finn-b-N14_FEMALEINFERT	Female infertility || id:finn-b-N14_FEMALEINFERT	Free cholesterol in small VLDL || id:met-c-928	Inverse variance weighted	14	0.0767175	0.0543407	0.158013	-0.0297904	0.183225	1.07974	0.970649	1.20109	1.99314
met-c-929	finn-b-N14_FEMALEINFERT	Female infertility || id:finn-b-N14_FEMALEINFERT	Total lipids in small VLDL || id:met-c-929	Inverse variance weighted	14	0.0363944	0.0539791	0.500164	-0.0694046	0.142193	1.03706	0.932949	1.1528	0.454589
met-c-930	finn-b-N14_FEMALEINFERT	Female infertility || id:finn-b-N14_FEMALEINFERT	Concentration of small VLDL particles || id:met-c-930	Inverse variance weighted	15	0.04153	0.0531895	0.434924	-0.0627213	0.145781	1.0424	0.939205	1.15694	0.609639
met-c-931	finn-b-N14_FEMALEINFERT	Female infertility || id:finn-b-N14_FEMALEINFERT	Phospholipids in small VLDL || id:met-c-931	Inverse variance weighted	14	0.0500867	0.0544576	0.357709	-0.0566501	0.156824	1.05136	0.944925	1.16979	0.845919
met-c-932	finn-b-N14_FEMALEINFERT	Female infertility || id:finn-b-N14_FEMALEINFERT	Triglycerides in small VLDL || id:met-c-932	Inverse variance weighted	14	0.0329885	0.0544827	0.544856	-0.0737976	0.139775	1.03354	0.92886	1.15001	0.366614
met-c-933	finn-b-N14_FEMALEINFERT	Female infertility || id:finn-b-N14_FEMALEINFERT	Serum total cholesterol || id:met-c-933	Inverse variance weighted	23	0.0264037	0.0438074	0.546693	-0.0594588	0.112266	1.02676	0.942274	1.11881	0.363274
met-c-934	finn-b-N14_FEMALEINFERT	Female infertility || id:finn-b-N14_FEMALEINFERT	Serum total triglycerides || id:met-c-934	Inverse variance weighted	12	0.0632254	0.0578135	0.274126	-0.0500891	0.17654	1.06527	0.951145	1.19308	1.19598
met-c-935	finn-b-N14_FEMALEINFERT	Female infertility || id:finn-b-N14_FEMALEINFERT	Sphingomyelins || id:met-c-935	Inverse variance weighted	9	0.0125045	0.0649067	0.847231	-0.114713	0.139722	1.01258	0.891622	1.14995	0.037115
met-c-936	finn-b-N14_FEMALEINFERT	Female infertility || id:finn-b-N14_FEMALEINFERT	Total fatty acids || id:met-c-936	Inverse variance weighted	12	0.146668	0.0602146	0.0148609	0.0286472	0.264688	1.15797	1.02906	1.30302	5.93289
met-c-937	finn-b-N14_FEMALEINFERT	Female infertility || id:finn-b-N14_FEMALEINFERT	Total phosphoglycerides || id:met-c-937	Inverse variance weighted	9	0.0879644	0.0624524	0.158982	-0.0344424	0.210371	1.09195	0.966144	1.23414	1.98388
met-c-938	finn-b-N14_FEMALEINFERT	Female infertility || id:finn-b-N14_FEMALEINFERT	Tyrosine || id:met-c-938	Inverse variance weighted	5	0.0117813	0.107292	0.912563	-0.198511	0.222073	1.01185	0.819951	1.24866	0.0120574
met-c-940	finn-b-N14_FEMALEINFERT	Female infertility || id:finn-b-N14_FEMALEINFERT	Valine || id:met-c-940	Inverse variance weighted	5	-0.151709	0.106469	0.154183	-0.360388	0.0569702	0.859238	0.697406	1.05862	2.03037
met-c-941	finn-b-N14_FEMALEINFERT	Female infertility || id:finn-b-N14_FEMALEINFERT	Mean diameter for VLDL particles || id:met-c-941	Inverse variance weighted	15	0.057788	0.0564004	0.30555	-0.0527567	0.168333	1.05949	0.948611	1.18333	1.04981
met-c-942	finn-b-N14_FEMALEINFERT	Female infertility || id:finn-b-N14_FEMALEINFERT	Total cholesterol in very large HDL || id:met-c-942	Inverse variance weighted	14	0.0361004	0.0560851	0.519788	-0.0738264	0.146027	1.03676	0.928833	1.15723	0.414313
met-c-943	finn-b-N14_FEMALEINFERT	Female infertility || id:finn-b-N14_FEMALEINFERT	Cholesterol esters in very large HDL || id:met-c-943	Inverse variance weighted	13	0.0650987	0.0562987	0.247555	-0.0452468	0.175444	1.06726	0.955762	1.19178	1.33705
met-c-944	finn-b-N14_FEMALEINFERT	Female infertility || id:finn-b-N14_FEMALEINFERT	Free cholesterol in very large HDL || id:met-c-944	Inverse variance weighted	15	-0.00541365	0.0503962	0.914454	-0.10419	0.093363	0.994601	0.901054	1.09786	0.0115394
met-c-945	finn-b-N14_FEMALEINFERT	Female infertility || id:finn-b-N14_FEMALEINFERT	Total lipids in very large HDL || id:met-c-945	Inverse variance weighted	14	0.0109588	0.0477617	0.818521	-0.0826541	0.104572	1.01102	0.92067	1.11023	0.0526461
met-c-946	finn-b-N14_FEMALEINFERT	Female infertility || id:finn-b-N14_FEMALEINFERT	Concentration of very large HDL particles || id:met-c-946	Inverse variance weighted	13	0.0293386	0.0483681	0.544136	-0.0654628	0.12414	1.02977	0.936634	1.13217	0.367928
met-c-947	finn-b-N14_FEMALEINFERT	Female infertility || id:finn-b-N14_FEMALEINFERT	Phospholipids in very large HDL || id:met-c-947	Inverse variance weighted	15	-0.0155816	0.0440781	0.723714	-0.101975	0.0708115	0.984539	0.903052	1.07338	0.124962
met-c-948	finn-b-N14_FEMALEINFERT	Female infertility || id:finn-b-N14_FEMALEINFERT	Triglycerides in very large HDL || id:met-c-948	Inverse variance weighted	18	0.00370788	0.0384248	0.923126	-0.0716048	0.0790206	1.00371	0.930899	1.08223	0.00931164
met-c-949	finn-b-N14_FEMALEINFERT	Female infertility || id:finn-b-N14_FEMALEINFERT	Total lipids in very large VLDL || id:met-c-949	Inverse variance weighted	8	0.0859488	0.0818014	0.293396	-0.074382	0.24628	1.08975	0.928317	1.27926	1.10397
met-c-950	finn-b-N14_FEMALEINFERT	Female infertility || id:finn-b-N14_FEMALEINFERT	Concentration of very large VLDL particles || id:met-c-950	Inverse variance weighted	8	0.0722272	0.0791146	0.361272	-0.0828375	0.227292	1.0749	0.920501	1.2552	0.833466
met-c-951	finn-b-N14_FEMALEINFERT	Female infertility || id:finn-b-N14_FEMALEINFERT	Phospholipids in very large VLDL || id:met-c-951	Inverse variance weighted	9	0.0591487	0.0779843	0.44817	-0.0937005	0.211998	1.06093	0.910555	1.23615	0.575275
met-c-952	finn-b-N14_FEMALEINFERT	Female infertility || id:finn-b-N14_FEMALEINFERT	Triglycerides in very large VLDL || id:met-c-952	Inverse variance weighted	9	0.0802134	0.0773192	0.299535	-0.0713323	0.231759	1.08352	0.931152	1.26082	1.07626
met-c-953	finn-b-N14_FEMALEINFERT	Female infertility || id:finn-b-N14_FEMALEINFERT	Total lipids in very small VLDL || id:met-c-953	Inverse variance weighted	21	0.0605392	0.044742	0.176032	-0.0271552	0.148234	1.06241	0.97321	1.15978	1.83081
met-c-954	finn-b-N14_FEMALEINFERT	Female infertility || id:finn-b-N14_FEMALEINFERT	Concentration of very small VLDL particles || id:met-c-954	Inverse variance weighted	21	0.060762	0.0444272	0.171414	-0.0263154	0.147839	1.06265	0.974028	1.15933	1.87053
met-c-955	finn-b-N14_FEMALEINFERT	Female infertility || id:finn-b-N14_FEMALEINFERT	Phospholipids in very small VLDL || id:met-c-955	Inverse variance weighted	22	0.0385826	0.0428194	0.367559	-0.0453434	0.122509	1.03934	0.955669	1.13033	0.811899
met-c-956	finn-b-N14_FEMALEINFERT	Female infertility || id:finn-b-N14_FEMALEINFERT	Triglycerides in very small VLDL || id:met-c-956	Inverse variance weighted	20	0.05225	0.0478005	0.274357	-0.041439	0.145939	1.05364	0.959408	1.15713	1.19483
met-c-957	finn-b-N14_FEMALEINFERT	Female infertility || id:finn-b-N14_FEMALEINFERT	Total lipids in chylomicrons and largest VLDL particles || id:met-c-957	Inverse variance weighted	9	0.0549235	0.084171	0.514064	-0.110052	0.219899	1.05646	0.895788	1.24595	0.425786
met-c-958	finn-b-N14_FEMALEINFERT	Female infertility || id:finn-b-N14_FEMALEINFERT	Concentration of chylomicrons and largest VLDL particles || id:met-c-958	Inverse variance weighted	8	0.0374872	0.0869189	0.666258	-0.132874	0.207848	1.0382	0.875576	1.23103	0.186011
met-c-959	finn-b-N14_FEMALEINFERT	Female infertility || id:finn-b-N14_FEMALEINFERT	Phospholipids in chylomicrons and largest VLDL particles || id:met-c-959	Inverse variance weighted	8	0.07664	0.0881175	0.384438	-0.0960703	0.24935	1.07965	0.9084	1.28319	0.756461
met-c-960	finn-b-N14_FEMALEINFERT	Female infertility || id:finn-b-N14_FEMALEINFERT	Triglycerides in chylomicrons and largest VLDL particles || id:met-c-960	Inverse variance weighted	9	0.0750835	0.0813029	0.355745	-0.0842702	0.234437	1.07797	0.919183	1.2642	0.852858
met-d-Acetate	finn-b-N14_FEMALEINFERT	Female infertility || id:finn-b-N14_FEMALEINFERT	Acetate || id:met-d-Acetate	Inverse variance weighted	9	-0.427302	0.205518	0.0376039	-0.830117	-0.0244867	0.652267	0.435998	0.975811	4.32285
met-d-Acetoacetate	finn-b-N14_FEMALEINFERT	Female infertility || id:finn-b-N14_FEMALEINFERT	Acetoacetate || id:met-d-Acetoacetate	Inverse variance weighted	7	0.274805	0.242557	0.257235	-0.200606	0.750216	1.31627	0.818235	2.11746	1.28358
met-d-Acetone	finn-b-N14_FEMALEINFERT	Female infertility || id:finn-b-N14_FEMALEINFERT	Acetone || id:met-d-Acetone	Inverse variance weighted	11	0.242233	0.185743	0.192189	-0.121823	0.606289	1.27409	0.885305	1.83361	1.70076
met-d-Ala	finn-b-N14_FEMALEINFERT	Female infertility || id:finn-b-N14_FEMALEINFERT	Alanine || id:met-d-Ala	Inverse variance weighted	36	-0.0740883	0.0940066	0.430628	-0.258341	0.110165	0.92859	0.772332	1.11646	0.62113
met-d-Albumin	finn-b-N14_FEMALEINFERT	Female infertility || id:finn-b-N14_FEMALEINFERT	Albumin || id:met-d-Albumin	Inverse variance weighted	28	0.0488226	0.113473	0.66701	-0.173585	0.271231	1.05003	0.840645	1.31158	0.18512
met-d-ApoA1	finn-b-N14_FEMALEINFERT	Female infertility || id:finn-b-N14_FEMALEINFERT	Apolipoprotein A1 || id:met-d-ApoA1	Inverse variance weighted	72	0.0085711	0.0572093	0.880906	-0.103559	0.120701	1.00861	0.901623	1.12829	0.0224461
met-d-ApoB	finn-b-N14_FEMALEINFERT	Female infertility || id:finn-b-N14_FEMALEINFERT	Apolipoprotein B || id:met-d-ApoB	Inverse variance weighted	53	0.109251	0.0602727	0.0698914	-0.00888336	0.227386	1.11544	0.991156	1.25531	3.28557
met-d-ApoB_by_ApoA1	finn-b-N14_FEMALEINFERT	Female infertility || id:finn-b-N14_FEMALEINFERT	Ratio of apolipoprotein B to apolipoprotein A1 || id:met-d-ApoB_by_ApoA1	Inverse variance weighted	71	0.0256034	0.0578203	0.657903	-0.0877243	0.138931	1.02593	0.916013	1.14905	0.196081
met-d-bOHbutyrate	finn-b-N14_FEMALEINFERT	Female infertility || id:finn-b-N14_FEMALEINFERT	3-Hydroxybutyrate || id:met-d-bOHbutyrate	Inverse variance weighted	16	0.461328	0.13976	0.000963881	0.187399	0.735258	1.58618	1.20611	2.08602	10.8957
met-d-Cholines	finn-b-N14_FEMALEINFERT	Female infertility || id:finn-b-N14_FEMALEINFERT	Total cholines || id:met-d-Cholines	Inverse variance weighted	58	0.0827689	0.0645515	0.199767	-0.043752	0.20929	1.08629	0.957191	1.2328	1.64408
met-d-Citrate	finn-b-N14_FEMALEINFERT	Female infertility || id:finn-b-N14_FEMALEINFERT	Citrate || id:met-d-Citrate	Inverse variance weighted	34	0.0386138	0.0783174	0.621983	-0.114888	0.192116	1.03937	0.891466	1.21181	0.243091
met-d-Clinical_LDL_C	finn-b-N14_FEMALEINFERT	Female infertility || id:finn-b-N14_FEMALEINFERT	Clinical LDL cholesterol || id:met-d-Clinical_LDL_C	Inverse variance weighted	46	0.115068	0.0632786	0.0689971	-0.00895781	0.239094	1.12195	0.991082	1.2701	3.30672
met-d-Creatinine	finn-b-N14_FEMALEINFERT	Female infertility || id:finn-b-N14_FEMALEINFERT	Creatinine || id:met-d-Creatinine	Inverse variance weighted	70	0.110201	0.0902206	0.22191	-0.0666311	0.287034	1.1165	0.93554	1.33247	1.49198
met-d-DHA	finn-b-N14_FEMALEINFERT	Female infertility || id:finn-b-N14_FEMALEINFERT	Docosahexaenoic acid || id:met-d-DHA	Inverse variance weighted	46	-0.0236289	0.0529937	0.655683	-0.127497	0.0802387	0.976648	0.880296	1.08355	0.19881
met-d-DHA_pct	finn-b-N14_FEMALEINFERT	Female infertility || id:finn-b-N14_FEMALEINFERT	Ratio of docosahexaenoic acid to total fatty acids || id:met-d-DHA_pct	Inverse variance weighted	28	-0.0838352	0.0611799	0.170592	-0.203748	0.0360775	0.919583	0.815668	1.03674	1.87774
met-d-Gln	finn-b-N14_FEMALEINFERT	Female infertility || id:finn-b-N14_FEMALEINFERT	Glutamine || id:met-d-Gln	Inverse variance weighted	43	-0.0486591	0.0602129	0.419022	-0.166676	0.0693581	0.952506	0.846474	1.07182	0.653056
met-d-Glucose	finn-b-N14_FEMALEINFERT	Female infertility || id:finn-b-N14_FEMALEINFERT	Glucose || id:met-d-Glucose	Inverse variance weighted	24	0.187961	0.151943	0.216069	-0.109847	0.485768	1.20679	0.895971	1.62542	1.53029
met-d-Gly	finn-b-N14_FEMALEINFERT	Female infertility || id:finn-b-N14_FEMALEINFERT	Glycine || id:met-d-Gly	Inverse variance weighted	44	0.0147381	0.0408855	0.718493	-0.0653974	0.0948736	1.01485	0.936695	1.09952	0.129941
met-d-GlycA	finn-b-N14_FEMALEINFERT	Female infertility || id:finn-b-N14_FEMALEINFERT	Glycoprotein acetyls || id:met-d-GlycA	Inverse variance weighted	55	0.148417	0.0708544	0.0361993	0.00954279	0.287292	1.16	1.00959	1.33281	4.38769
met-d-HDL_C	finn-b-N14_FEMALEINFERT	Female infertility || id:finn-b-N14_FEMALEINFERT	HDL cholesterol || id:met-d-HDL_C	Inverse variance weighted	94	-0.0346431	0.0523457	0.50809	-0.137241	0.0679544	0.96595	0.87176	1.07032	0.437998
met-d-HDL_CE	finn-b-N14_FEMALEINFERT	Female infertility || id:finn-b-N14_FEMALEINFERT	Cholesteryl esters in HDL || id:met-d-HDL_CE	Inverse variance weighted	95	-0.0267859	0.0516747	0.60421	-0.128068	0.0744965	0.97357	0.879793	1.07734	0.268692
met-d-HDL_FC	finn-b-N14_FEMALEINFERT	Female infertility || id:finn-b-N14_FEMALEINFERT	Free cholesterol in HDL || id:met-d-HDL_FC	Inverse variance weighted	81	-0.0294629	0.0521779	0.572303	-0.131732	0.0728057	0.970967	0.876576	1.07552	0.318844
met-d-HDL_L	finn-b-N14_FEMALEINFERT	Female infertility || id:finn-b-N14_FEMALEINFERT	Total lipids in HDL || id:met-d-HDL_L	Inverse variance weighted	83	-0.0213891	0.0534994	0.689303	-0.126248	0.0834698	0.978838	0.881396	1.08705	0.159841
met-d-HDL_P	finn-b-N14_FEMALEINFERT	Female infertility || id:finn-b-N14_FEMALEINFERT	Concentration of HDL particles || id:met-d-HDL_P	Inverse variance weighted	66	0.0987614	0.0637821	0.121522	-0.0262515	0.223774	1.1038	0.97409	1.25079	2.3976
met-d-HDL_PL	finn-b-N14_FEMALEINFERT	Female infertility || id:finn-b-N14_FEMALEINFERT	Phospholipids in HDL || id:met-d-HDL_PL	Inverse variance weighted	73	0.000111307	0.053897	0.998352	-0.105527	0.10575	1.00011	0.89985	1.11154	4.26499e-06
met-d-HDL_size	finn-b-N14_FEMALEINFERT	Female infertility || id:finn-b-N14_FEMALEINFERT	Average diameter for HDL particles || id:met-d-HDL_size	Inverse variance weighted	102	-0.0430941	0.0498453	0.387283	-0.140791	0.0546028	0.957821	0.868671	1.05612	0.747457
met-d-HDL_TG	finn-b-N14_FEMALEINFERT	Female infertility || id:finn-b-N14_FEMALEINFERT	Triglycerides in HDL || id:met-d-HDL_TG	Inverse variance weighted	64	0.070323	0.0488829	0.150263	-0.0254874	0.166134	1.07285	0.974835	1.18073	2.06958
met-d-His	finn-b-N14_FEMALEINFERT	Female infertility || id:finn-b-N14_FEMALEINFERT	Histidine || id:met-d-His	Inverse variance weighted	15	-0.0843098	0.134667	0.531275	-0.348258	0.179638	0.919146	0.705917	1.19678	0.391952
met-d-IDL_C	finn-b-N14_FEMALEINFERT	Female infertility || id:finn-b-N14_FEMALEINFERT	Cholesterol in IDL || id:met-d-IDL_C	Inverse variance weighted	62	0.101385	0.0583596	0.0823446	-0.0130001	0.21577	1.1067	0.987084	1.24082	3.01801
met-d-IDL_C_pct	finn-b-N14_FEMALEINFERT	Female infertility || id:finn-b-N14_FEMALEINFERT	Cholesterol to total lipids ratio in IDL || id:met-d-IDL_C_pct	Inverse variance weighted	77	-0.0495721	0.0491424	0.313097	-0.145891	0.046747	0.951637	0.864252	1.04786	1.01757
met-d-IDL_CE	finn-b-N14_FEMALEINFERT	Female infertility || id:finn-b-N14_FEMALEINFERT	Cholesteryl esters in IDL || id:met-d-IDL_CE	Inverse variance weighted	60	0.0905971	0.0594535	0.127551	-0.0259318	0.207126	1.09483	0.974402	1.23014	2.32206
met-d-IDL_CE_pct	finn-b-N14_FEMALEINFERT	Female infertility || id:finn-b-N14_FEMALEINFERT	Cholesteryl esters to total lipids ratio in IDL || id:met-d-IDL_CE_pct	Inverse variance weighted	57	-0.0415855	0.0534061	0.436176	-0.146262	0.0630905	0.959267	0.863932	1.06512	0.606321
met-d-IDL_FC	finn-b-N14_FEMALEINFERT	Female infertility || id:finn-b-N14_FEMALEINFERT	Free cholesterol in IDL || id:met-d-IDL_FC	Inverse variance weighted	61	0.104158	0.0573744	0.0694603	-0.00829551	0.216612	1.10978	0.991739	1.24186	3.29573
met-d-IDL_FC_pct	finn-b-N14_FEMALEINFERT	Female infertility || id:finn-b-N14_FEMALEINFERT	Free cholesterol to total lipids ratio in IDL || id:met-d-IDL_FC_pct	Inverse variance weighted	46	-0.00990886	0.0702045	0.887757	-0.14751	0.127692	0.99014	0.862854	1.1362	0.0199213
met-d-IDL_L	finn-b-N14_FEMALEINFERT	Female infertility || id:finn-b-N14_FEMALEINFERT	Total lipids in IDL || id:met-d-IDL_L	Inverse variance weighted	58	0.0904625	0.057401	0.115032	-0.0220435	0.202968	1.09468	0.978198	1.22503	2.48369
met-d-IDL_P	finn-b-N14_FEMALEINFERT	Female infertility || id:finn-b-N14_FEMALEINFERT	Concentration of IDL particles || id:met-d-IDL_P	Inverse variance weighted	45	0.0763816	0.0615161	0.214365	-0.0441899	0.196953	1.07937	0.956772	1.21769	1.5417
met-d-IDL_PL	finn-b-N14_FEMALEINFERT	Female infertility || id:finn-b-N14_FEMALEINFERT	Phospholipids in IDL || id:met-d-IDL_PL	Inverse variance weighted	58	0.118375	0.0549	0.0310684	0.0107711	0.225979	1.12567	1.01083	1.25355	4.64918
met-d-IDL_PL_pct	finn-b-N14_FEMALEINFERT	Female infertility || id:finn-b-N14_FEMALEINFERT	Phospholipids to total lipids ratio in IDL || id:met-d-IDL_PL_pct	Inverse variance weighted	45	-0.00243073	0.0591462	0.967219	-0.118357	0.113496	0.997572	0.888379	1.12019	0.00168897
met-d-IDL_TG	finn-b-N14_FEMALEINFERT	Female infertility || id:finn-b-N14_FEMALEINFERT	Triglycerides in IDL || id:met-d-IDL_TG	Inverse variance weighted	63	0.0828939	0.0429052	0.0533564	-0.00120028	0.166988	1.08643	0.9988	1.18174	3.73272
met-d-IDL_TG_pct	finn-b-N14_FEMALEINFERT	Female infertility || id:finn-b-N14_FEMALEINFERT	Triglycerides to total lipids ratio in IDL || id:met-d-IDL_TG_pct	Inverse variance weighted	76	0.0390862	0.0469688	0.40531	-0.0529726	0.131145	1.03986	0.948406	1.14013	0.692515
met-d-Ile	finn-b-N14_FEMALEINFERT	Female infertility || id:finn-b-N14_FEMALEINFERT	Isoleucine || id:met-d-Ile	Inverse variance weighted	9	0.126498	0.236662	0.592988	-0.337358	0.590355	1.13485	0.713653	1.80463	0.285703
met-d-L_HDL_C	finn-b-N14_FEMALEINFERT	Female infertility || id:finn-b-N14_FEMALEINFERT	Cholesterol in large HDL || id:met-d-L_HDL_C	Inverse variance weighted	103	-0.0473718	0.0474967	0.318585	-0.140465	0.0457218	0.953733	0.868954	1.04678	0.994745
met-d-L_HDL_C_pct	finn-b-N14_FEMALEINFERT	Female infertility || id:finn-b-N14_FEMALEINFERT	Cholesterol to total lipids ratio in large HDL || id:met-d-L_HDL_C_pct	Inverse variance weighted	80	-0.0536074	0.0523944	0.306236	-0.1563	0.0490856	0.947804	0.855302	1.05031	1.04684
met-d-L_HDL_CE	finn-b-N14_FEMALEINFERT	Female infertility || id:finn-b-N14_FEMALEINFERT	Cholesteryl esters in large HDL || id:met-d-L_HDL_CE	Inverse variance weighted	105	-0.045984	0.0479209	0.337266	-0.139909	0.047941	0.955057	0.869437	1.04911	0.920796
met-d-L_HDL_CE_pct	finn-b-N14_FEMALEINFERT	Female infertility || id:finn-b-N14_FEMALEINFERT	Cholesteryl esters to total lipids ratio in large HDL || id:met-d-L_HDL_CE_pct	Inverse variance weighted	71	-0.0597572	0.0571338	0.2956	-0.171739	0.0522251	0.941993	0.842199	1.05361	1.09394
met-d-L_HDL_FC	finn-b-N14_FEMALEINFERT	Female infertility || id:finn-b-N14_FEMALEINFERT	Free cholesterol in large HDL || id:met-d-L_HDL_FC	Inverse variance weighted	98	-0.0702528	0.0507073	0.165912	-0.169639	0.0291334	0.932158	0.843969	1.02956	1.9195
met-d-L_HDL_FC_pct	finn-b-N14_FEMALEINFERT	Female infertility || id:finn-b-N14_FEMALEINFERT	Free cholesterol to total lipids ratio in large HDL || id:met-d-L_HDL_FC_pct	Inverse variance weighted	69	0.00597112	0.0483183	0.901649	-0.0887328	0.100675	1.00599	0.91509	1.10592	0.0152717
met-d-L_HDL_L	finn-b-N14_FEMALEINFERT	Female infertility || id:finn-b-N14_FEMALEINFERT	Total lipids in large HDL || id:met-d-L_HDL_L	Inverse variance weighted	102	-0.0561455	0.0509118	0.270115	-0.155933	0.0436417	0.945402	0.855617	1.04461	1.21617
met-d-L_HDL_P	finn-b-N14_FEMALEINFERT	Female infertility || id:finn-b-N14_FEMALEINFERT	Concentration of large HDL particles || id:met-d-L_HDL_P	Inverse variance weighted	98	-0.0433416	0.0495493	0.381728	-0.140458	0.053775	0.957584	0.86896	1.05525	0.76513
met-d-L_HDL_PL	finn-b-N14_FEMALEINFERT	Female infertility || id:finn-b-N14_FEMALEINFERT	Phospholipids in large HDL || id:met-d-L_HDL_PL	Inverse variance weighted	87	-0.0287951	0.0525815	0.583947	-0.131855	0.0742647	0.971616	0.876468	1.07709	0.299896
met-d-L_HDL_PL_pct	finn-b-N14_FEMALEINFERT	Female infertility || id:finn-b-N14_FEMALEINFERT	Phospholipids to total lipids ratio in large HDL || id:met-d-L_HDL_PL_pct	Inverse variance weighted	74	0.013967	0.0587948	0.812227	-0.101271	0.129205	1.01406	0.903688	1.13792	0.0564321
met-d-L_HDL_TG	finn-b-N14_FEMALEINFERT	Female infertility || id:finn-b-N14_FEMALEINFERT	Triglycerides in large HDL || id:met-d-L_HDL_TG	Inverse variance weighted	52	0.00351644	0.0436813	0.935838	-0.0820988	0.0891317	1.00352	0.921181	1.09322	0.0064806
met-d-L_HDL_TG_pct	finn-b-N14_FEMALEINFERT	Female infertility || id:finn-b-N14_FEMALEINFERT	Triglycerides to total lipids ratio in large HDL || id:met-d-L_HDL_TG_pct	Inverse variance weighted	78	0.0621754	0.0492881	0.20714	-0.0344293	0.15878	1.06415	0.966157	1.17208	1.5913
met-d-L_LDL_C	finn-b-N14_FEMALEINFERT	Female infertility || id:finn-b-N14_FEMALEINFERT	Cholesterol in large LDL || id:met-d-L_LDL_C	Inverse variance weighted	50	0.141426	0.0618377	0.0221932	0.0202237	0.262627	1.15191	1.02043	1.30034	5.23057
met-d-L_LDL_C_pct	finn-b-N14_FEMALEINFERT	Female infertility || id:finn-b-N14_FEMALEINFERT	Cholesterol to total lipids ratio in large LDL || id:met-d-L_LDL_C_pct	Inverse variance weighted	62	0.00943121	0.0665352	0.887279	-0.120978	0.13984	1.00948	0.886054	1.15009	0.0200924
met-d-L_LDL_CE	finn-b-N14_FEMALEINFERT	Female infertility || id:finn-b-N14_FEMALEINFERT	Cholesteryl esters in large LDL || id:met-d-L_LDL_CE	Inverse variance weighted	48	0.136344	0.0623072	0.0286511	0.0142219	0.258466	1.14608	1.01432	1.29494	4.78846
met-d-L_LDL_CE_pct	finn-b-N14_FEMALEINFERT	Female infertility || id:finn-b-N14_FEMALEINFERT	Cholesteryl esters to total lipids ratio in large LDL || id:met-d-L_LDL_CE_pct	Inverse variance weighted	38	0.113877	0.0729153	0.118343	-0.0290373	0.256791	1.12061	0.97138	1.29277	2.43912
met-d-L_LDL_FC	finn-b-N14_FEMALEINFERT	Female infertility || id:finn-b-N14_FEMALEINFERT	Free cholesterol in large LDL || id:met-d-L_LDL_FC	Inverse variance weighted	56	0.0962516	0.0604974	0.111609	-0.0223233	0.214827	1.10104	0.977924	1.23965	2.53129
met-d-L_LDL_FC_pct	finn-b-N14_FEMALEINFERT	Female infertility || id:finn-b-N14_FEMALEINFERT	Free cholesterol to total lipids ratio in large LDL || id:met-d-L_LDL_FC_pct	Inverse variance weighted	82	-0.0915382	0.0516518	0.0763586	-0.192776	0.00969934	0.912526	0.824667	1.00975	3.14075
met-d-L_LDL_L	finn-b-N14_FEMALEINFERT	Female infertility || id:finn-b-N14_FEMALEINFERT	Total lipids in large LDL || id:met-d-L_LDL_L	Inverse variance weighted	48	0.13316	0.0620102	0.0317628	0.0116197	0.2547	1.14243	1.01169	1.29007	4.61125
met-d-L_LDL_P	finn-b-N14_FEMALEINFERT	Female infertility || id:finn-b-N14_FEMALEINFERT	Concentration of large LDL particles || id:met-d-L_LDL_P	Inverse variance weighted	56	0.103967	0.0579232	0.0726673	-0.00956228	0.217497	1.10956	0.990483	1.24296	3.22172
met-d-L_LDL_PL	finn-b-N14_FEMALEINFERT	Female infertility || id:finn-b-N14_FEMALEINFERT	Phospholipids in large LDL || id:met-d-L_LDL_PL	Inverse variance weighted	46	0.108503	0.0631537	0.085781	-0.0152778	0.232285	1.11461	0.984838	1.26148	2.95182
met-d-L_LDL_PL_pct	finn-b-N14_FEMALEINFERT	Female infertility || id:finn-b-N14_FEMALEINFERT	Phospholipids to total lipids ratio in large LDL || id:met-d-L_LDL_PL_pct	Inverse variance weighted	45	-0.06627	0.0577977	0.251553	-0.179553	0.0470135	0.935878	0.835643	1.04814	1.31466
met-d-L_LDL_TG	finn-b-N14_FEMALEINFERT	Female infertility || id:finn-b-N14_FEMALEINFERT	Triglycerides in large LDL || id:met-d-L_LDL_TG	Inverse variance weighted	66	0.110124	0.0459099	0.0164539	0.0201401	0.200107	1.11642	1.02034	1.22153	5.75371
met-d-L_LDL_TG_pct	finn-b-N14_FEMALEINFERT	Female infertility || id:finn-b-N14_FEMALEINFERT	Triglycerides to total lipids ratio in large LDL || id:met-d-L_LDL_TG_pct	Inverse variance weighted	66	0.0288436	0.0583433	0.62104	-0.0855093	0.143196	1.02926	0.918045	1.15396	0.244408
met-d-L_VLDL_C	finn-b-N14_FEMALEINFERT	Female infertility || id:finn-b-N14_FEMALEINFERT	Cholesterol in large VLDL || id:met-d-L_VLDL_C	Inverse variance weighted	66	0.0780778	0.0499806	0.11825	-0.0198841	0.17604	1.08121	0.980312	1.19249	2.44035
met-d-L_VLDL_C_pct	finn-b-N14_FEMALEINFERT	Female infertility || id:finn-b-N14_FEMALEINFERT	Cholesterol to total lipids ratio in large VLDL || id:met-d-L_VLDL_C_pct	Inverse variance weighted	55	0.0154668	0.0543734	0.776062	-0.0911051	0.122039	1.01559	0.912922	1.1298	0.0809147
met-d-L_VLDL_CE	finn-b-N14_FEMALEINFERT	Female infertility || id:finn-b-N14_FEMALEINFERT	Cholesteryl esters in large VLDL || id:met-d-L_VLDL_CE	Inverse variance weighted	63	0.0480065	0.0535441	0.369944	-0.05694	0.152953	1.04918	0.944651	1.16527	0.803852
met-d-L_VLDL_CE_pct	finn-b-N14_FEMALEINFERT	Female infertility || id:finn-b-N14_FEMALEINFERT	Cholesteryl esters to total lipids ratio in large VLDL || id:met-d-L_VLDL_CE_pct	Inverse variance weighted	60	-0.000497186	0.0540481	0.99266	-0.106431	0.105437	0.999503	0.899037	1.1112	8.46206e-05
met-d-L_VLDL_FC	finn-b-N14_FEMALEINFERT	Female infertility || id:finn-b-N14_FEMALEINFERT	Free cholesterol in large VLDL || id:met-d-L_VLDL_FC	Inverse variance weighted	66	0.0967437	0.049915	0.0526026	-0.0010897	0.194577	1.10158	0.998911	1.2148	3.7565
met-d-L_VLDL_FC_pct	finn-b-N14_FEMALEINFERT	Female infertility || id:finn-b-N14_FEMALEINFERT	Free cholesterol to total lipids ratio in large VLDL || id:met-d-L_VLDL_FC_pct	Inverse variance weighted	47	0.00178871	0.0670293	0.978711	-0.129589	0.133166	1.00179	0.878457	1.14244	0.000712115
met-d-L_VLDL_L	finn-b-N14_FEMALEINFERT	Female infertility || id:finn-b-N14_FEMALEINFERT	Total lipids in large VLDL || id:met-d-L_VLDL_L	Inverse variance weighted	64	0.0953025	0.0506493	0.0598885	-0.00397021	0.194575	1.09999	0.996038	1.21479	3.54047
met-d-L_VLDL_P	finn-b-N14_FEMALEINFERT	Female infertility || id:finn-b-N14_FEMALEINFERT	Concentration of large VLDL particles || id:met-d-L_VLDL_P	Inverse variance weighted	65	0.0927345	0.049695	0.0620311	-0.00466768	0.190137	1.09717	0.995343	1.20941	3.48223
met-d-L_VLDL_PL	finn-b-N14_FEMALEINFERT	Female infertility || id:finn-b-N14_FEMALEINFERT	Phospholipids in large VLDL || id:met-d-L_VLDL_PL	Inverse variance weighted	65	0.0984412	0.049008	0.0445717	0.0023854	0.194497	1.10345	1.00239	1.2147	4.03477
met-d-L_VLDL_PL_pct	finn-b-N14_FEMALEINFERT	Female infertility || id:finn-b-N14_FEMALEINFERT	Phospholipids to total lipids ratio in large VLDL || id:met-d-L_VLDL_PL_pct	Inverse variance weighted	73	0.0483885	0.0517811	0.350056	-0.0531025	0.149879	1.04958	0.948283	1.16169	0.873255
met-d-L_VLDL_TG	finn-b-N14_FEMALEINFERT	Female infertility || id:finn-b-N14_FEMALEINFERT	Triglycerides in large VLDL || id:met-d-L_VLDL_TG	Inverse variance weighted	67	0.0697031	0.0507451	0.169568	-0.0297572	0.169163	1.07219	0.970681	1.18431	1.88676
met-d-L_VLDL_TG_pct	finn-b-N14_FEMALEINFERT	Female infertility || id:finn-b-N14_FEMALEINFERT	Triglycerides to total lipids ratio in large VLDL || id:met-d-L_VLDL_TG_pct	Inverse variance weighted	52	-0.00278423	0.0632147	0.964869	-0.126685	0.121117	0.99722	0.881011	1.12876	0.00193988
met-d-LA	finn-b-N14_FEMALEINFERT	Female infertility || id:finn-b-N14_FEMALEINFERT	Linoleic acid || id:met-d-LA	Inverse variance weighted	49	0.142738	0.061386	0.0200585	0.0224214	0.263055	1.15343	1.02267	1.3009	5.4068
met-d-LA_pct	finn-b-N14_FEMALEINFERT	Female infertility || id:finn-b-N14_FEMALEINFERT	Ratio of linoleic acid to total fatty acids || id:met-d-LA_pct	Inverse variance weighted	37	0.00550685	0.0754852	0.941844	-0.142444	0.153458	1.00552	0.867236	1.16586	0.0053221
met-d-Lactate	finn-b-N14_FEMALEINFERT	Female infertility || id:finn-b-N14_FEMALEINFERT	Lactate || id:met-d-Lactate	Inverse variance weighted	12	-0.0259283	0.191033	0.892037	-0.400352	0.348496	0.974405	0.670084	1.41693	0.0184219
met-d-LDL_C	finn-b-N14_FEMALEINFERT	Female infertility || id:finn-b-N14_FEMALEINFERT	LDL cholesterol || id:met-d-LDL_C	Inverse variance weighted	47	0.132687	0.0624268	0.0335468	0.0103302	0.255043	1.14189	1.01038	1.29052	4.51765
met-d-LDL_CE	finn-b-N14_FEMALEINFERT	Female infertility || id:finn-b-N14_FEMALEINFERT	Cholesteryl esters in LDL || id:met-d-LDL_CE	Inverse variance weighted	45	0.122896	0.0633214	0.05228	-0.00121447	0.247006	1.13077	0.998786	1.28019	3.76678
met-d-LDL_FC	finn-b-N14_FEMALEINFERT	Female infertility || id:finn-b-N14_FEMALEINFERT	Free cholesterol in LDL || id:met-d-LDL_FC	Inverse variance weighted	54	0.0985484	0.0621108	0.11259	-0.0231886	0.220286	1.10357	0.977078	1.24643	2.51748
met-d-LDL_L	finn-b-N14_FEMALEINFERT	Female infertility || id:finn-b-N14_FEMALEINFERT	Total lipids in LDL || id:met-d-LDL_L	Inverse variance weighted	46	0.129582	0.0618814	0.0362572	0.00829407	0.250869	1.13835	1.00833	1.28514	4.38497
met-d-LDL_P	finn-b-N14_FEMALEINFERT	Female infertility || id:finn-b-N14_FEMALEINFERT	Concentration of LDL particles || id:met-d-LDL_P	Inverse variance weighted	55	0.1181	0.0596101	0.0475673	0.00126457	0.234936	1.12536	1.00127	1.26483	3.92521
met-d-LDL_PL	finn-b-N14_FEMALEINFERT	Female infertility || id:finn-b-N14_FEMALEINFERT	Phospholipids in LDL || id:met-d-LDL_PL	Inverse variance weighted	49	0.123355	0.0613396	0.0443232	0.00312963	0.243581	1.13129	1.00313	1.27581	4.04421
met-d-LDL_size	finn-b-N14_FEMALEINFERT	Female infertility || id:finn-b-N14_FEMALEINFERT	Average diameter for LDL particles || id:met-d-LDL_size	Inverse variance weighted	34	0.0952526	0.0864857	0.270736	-0.0742593	0.264764	1.09994	0.928431	1.30312	1.21301
met-d-LDL_TG	finn-b-N14_FEMALEINFERT	Female infertility || id:finn-b-N14_FEMALEINFERT	Triglycerides in LDL || id:met-d-LDL_TG	Inverse variance weighted	69	0.127958	0.0463052	0.00572086	0.0372	0.218716	1.13651	1.0379	1.24448	7.63619
met-d-Leu	finn-b-N14_FEMALEINFERT	Female infertility || id:finn-b-N14_FEMALEINFERT	Leucine || id:met-d-Leu	Inverse variance weighted	15	0.203897	0.15245	0.18107	-0.0949049	0.502699	1.22617	0.909459	1.65318	1.78882
met-d-M_HDL_C	finn-b-N14_FEMALEINFERT	Female infertility || id:finn-b-N14_FEMALEINFERT	Cholesterol in medium HDL || id:met-d-M_HDL_C	Inverse variance weighted	85	0.000504598	0.0528573	0.992383	-0.103096	0.104105	1.0005	0.902041	1.10972	9.11342e-05
met-d-M_HDL_C_pct	finn-b-N14_FEMALEINFERT	Female infertility || id:finn-b-N14_FEMALEINFERT	Cholesterol to total lipids ratio in medium HDL || id:met-d-M_HDL_C_pct	Inverse variance weighted	88	-0.0571357	0.0496586	0.249909	-0.154467	0.0401952	0.944466	0.856872	1.04101	1.32381
met-d-M_HDL_CE	finn-b-N14_FEMALEINFERT	Female infertility || id:finn-b-N14_FEMALEINFERT	Cholesteryl esters in medium HDL || id:met-d-M_HDL_CE	Inverse variance weighted	84	0.0104525	0.0592662	0.860006	-0.105709	0.126614	1.01051	0.899686	1.13498	0.031105
met-d-M_HDL_CE_pct	finn-b-N14_FEMALEINFERT	Female infertility || id:finn-b-N14_FEMALEINFERT	Cholesteryl esters to total lipids ratio in medium HDL || id:met-d-M_HDL_CE_pct	Inverse variance weighted	73	-0.0797877	0.0531907	0.133606	-0.184041	0.024466	0.923312	0.831901	1.02477	2.2501
met-d-M_HDL_FC	finn-b-N14_FEMALEINFERT	Female infertility || id:finn-b-N14_FEMALEINFERT	Free cholesterol in medium HDL || id:met-d-M_HDL_FC	Inverse variance weighted	81	0.00605056	0.0544973	0.911597	-0.100764	0.112865	1.00607	0.904146	1.11948	0.0123265
met-d-M_HDL_FC_pct	finn-b-N14_FEMALEINFERT	Female infertility || id:finn-b-N14_FEMALEINFERT	Free cholesterol to total lipids ratio in medium HDL || id:met-d-M_HDL_FC_pct	Inverse variance weighted	85	-0.0271423	0.0532701	0.610386	-0.131552	0.0772671	0.973223	0.876734	1.08033	0.259613
met-d-M_HDL_L	finn-b-N14_FEMALEINFERT	Female infertility || id:finn-b-N14_FEMALEINFERT	Total lipids in medium HDL || id:met-d-M_HDL_L	Inverse variance weighted	68	0.0471513	0.0540404	0.382924	-0.0587678	0.15307	1.04828	0.942926	1.16541	0.761292
met-d-M_HDL_P	finn-b-N14_FEMALEINFERT	Female infertility || id:finn-b-N14_FEMALEINFERT	Concentration of medium HDL particles || id:met-d-M_HDL_P	Inverse variance weighted	73	0.0209875	0.0546633	0.701023	-0.0861527	0.128128	1.02121	0.917454	1.1367	0.14741
met-d-M_HDL_PL	finn-b-N14_FEMALEINFERT	Female infertility || id:finn-b-N14_FEMALEINFERT	Phospholipids in medium HDL || id:met-d-M_HDL_PL	Inverse variance weighted	64	0.0833836	0.0570641	0.143953	-0.028462	0.195229	1.08696	0.971939	1.21559	2.13518
met-d-M_HDL_PL_pct	finn-b-N14_FEMALEINFERT	Female infertility || id:finn-b-N14_FEMALEINFERT	Phospholipids to total lipids ratio in medium HDL || id:met-d-M_HDL_PL_pct	Inverse variance weighted	80	0.0651794	0.0587352	0.267121	-0.0499416	0.1803	1.06735	0.951285	1.19758	1.23147
met-d-M_HDL_TG	finn-b-N14_FEMALEINFERT	Female infertility || id:finn-b-N14_FEMALEINFERT	Triglycerides in medium HDL || id:met-d-M_HDL_TG	Inverse variance weighted	60	0.0392698	0.0502427	0.434449	-0.059206	0.137746	1.04005	0.942513	1.14768	0.6109
met-d-M_HDL_TG_pct	finn-b-N14_FEMALEINFERT	Female infertility || id:finn-b-N14_FEMALEINFERT	Triglycerides to total lipids ratio in medium HDL || id:met-d-M_HDL_TG_pct	Inverse variance weighted	76	0.0722518	0.0509774	0.156386	-0.0276638	0.172167	1.07493	0.972715	1.18788	2.00883
met-d-M_LDL_C	finn-b-N14_FEMALEINFERT	Female infertility || id:finn-b-N14_FEMALEINFERT	Cholesterol in medium LDL || id:met-d-M_LDL_C	Inverse variance weighted	47	0.131017	0.0659493	0.0469632	0.00175634	0.260278	1.13999	1.00176	1.29729	3.94671
met-d-M_LDL_C_pct	finn-b-N14_FEMALEINFERT	Female infertility || id:finn-b-N14_FEMALEINFERT	Cholesterol to total lipids ratio in medium LDL || id:met-d-M_LDL_C_pct	Inverse variance weighted	36	0.0163656	0.0837928	0.84515	-0.147868	0.180599	1.0165	0.862545	1.19794	0.038146
met-d-M_LDL_CE	finn-b-N14_FEMALEINFERT	Female infertility || id:finn-b-N14_FEMALEINFERT	Cholesteryl esters in medium LDL || id:met-d-M_LDL_CE	Inverse variance weighted	50	0.118526	0.0627179	0.0587813	-0.0044012	0.241453	1.12584	0.995608	1.2731	3.57144
met-d-M_LDL_CE_pct	finn-b-N14_FEMALEINFERT	Female infertility || id:finn-b-N14_FEMALEINFERT	Cholesteryl esters to total lipids ratio in medium LDL || id:met-d-M_LDL_CE_pct	Inverse variance weighted	41	0.0101124	0.066063	0.878342	-0.119371	0.139596	1.01016	0.887478	1.14981	0.023431
met-d-M_LDL_FC	finn-b-N14_FEMALEINFERT	Female infertility || id:finn-b-N14_FEMALEINFERT	Free cholesterol in medium LDL || id:met-d-M_LDL_FC	Inverse variance weighted	50	0.12051	0.0622851	0.0530122	-0.00156823	0.242589	1.12807	0.998433	1.27454	3.74354
met-d-M_LDL_FC_pct	finn-b-N14_FEMALEINFERT	Female infertility || id:finn-b-N14_FEMALEINFERT	Free cholesterol to total lipids ratio in medium LDL || id:met-d-M_LDL_FC_pct	Inverse variance weighted	79	-0.0941778	0.0547438	0.0853712	-0.201476	0.0131201	0.910121	0.817523	1.01321	2.95956
met-d-M_LDL_L	finn-b-N14_FEMALEINFERT	Female infertility || id:finn-b-N14_FEMALEINFERT	Total lipids in medium LDL || id:met-d-M_LDL_L	Inverse variance weighted	47	0.135181	0.0628647	0.0315275	0.0119663	0.258396	1.14474	1.01204	1.29485	4.62401
met-d-M_LDL_P	finn-b-N14_FEMALEINFERT	Female infertility || id:finn-b-N14_FEMALEINFERT	Concentration of medium LDL particles || id:met-d-M_LDL_P	Inverse variance weighted	45	0.0869401	0.0678437	0.200026	-0.0460334	0.219914	1.09083	0.95501	1.24597	1.64219
met-d-M_LDL_PL	finn-b-N14_FEMALEINFERT	Female infertility || id:finn-b-N14_FEMALEINFERT	Phospholipids in medium LDL || id:met-d-M_LDL_PL	Inverse variance weighted	47	0.105408	0.0614046	0.0860501	-0.0149452	0.225761	1.11116	0.985166	1.25328	2.94676
met-d-M_LDL_PL_pct	finn-b-N14_FEMALEINFERT	Female infertility || id:finn-b-N14_FEMALEINFERT	Phospholipids to total lipids ratio in medium LDL || id:met-d-M_LDL_PL_pct	Inverse variance weighted	38	0.0271627	0.0655015	0.678371	-0.10122	0.155546	1.02753	0.903734	1.1683	0.171966
met-d-M_LDL_TG	finn-b-N14_FEMALEINFERT	Female infertility || id:finn-b-N14_FEMALEINFERT	Triglycerides in medium LDL || id:met-d-M_LDL_TG	Inverse variance weighted	67	0.116826	0.0503707	0.0203777	0.0180992	0.215552	1.12392	1.01826	1.24055	5.37925
met-d-M_LDL_TG_pct	finn-b-N14_FEMALEINFERT	Female infertility || id:finn-b-N14_FEMALEINFERT	Triglycerides to total lipids ratio in medium LDL || id:met-d-M_LDL_TG_pct	Inverse variance weighted	64	0.0092716	0.0476144	0.84561	-0.0840525	0.102596	1.00931	0.919383	1.10804	0.0379169
met-d-M_VLDL_C	finn-b-N14_FEMALEINFERT	Female infertility || id:finn-b-N14_FEMALEINFERT	Cholesterol in medium VLDL || id:met-d-M_VLDL_C	Inverse variance weighted	49	0.0706161	0.0599501	0.238831	-0.0468862	0.188118	1.07317	0.954196	1.20698	1.38748
met-d-M_VLDL_C_pct	finn-b-N14_FEMALEINFERT	Female infertility || id:finn-b-N14_FEMALEINFERT	Cholesterol to total lipids ratio in medium VLDL || id:met-d-M_VLDL_C_pct	Inverse variance weighted	75	-0.0070365	0.0555413	0.899186	-0.115897	0.101824	0.992988	0.890567	1.10719	0.0160502
met-d-M_VLDL_CE	finn-b-N14_FEMALEINFERT	Female infertility || id:finn-b-N14_FEMALEINFERT	Cholesteryl esters in medium VLDL || id:met-d-M_VLDL_CE	Inverse variance weighted	48	0.0855487	0.0618029	0.166292	-0.035585	0.206682	1.08931	0.965041	1.22959	1.91606
met-d-M_VLDL_CE_pct	finn-b-N14_FEMALEINFERT	Female infertility || id:finn-b-N14_FEMALEINFERT	Cholesteryl esters to total lipids ratio in medium VLDL || id:met-d-M_VLDL_CE_pct	Inverse variance weighted	75	-0.0286687	0.0586181	0.624788	-0.14356	0.0862228	0.971738	0.866269	1.09005	0.239195
met-d-M_VLDL_FC	finn-b-N14_FEMALEINFERT	Female infertility || id:finn-b-N14_FEMALEINFERT	Free cholesterol in medium VLDL || id:met-d-M_VLDL_FC	Inverse variance weighted	60	0.0809581	0.0604435	0.18044	-0.0375112	0.199427	1.08433	0.963184	1.2207	1.79399
met-d-M_VLDL_FC_pct	finn-b-N14_FEMALEINFERT	Female infertility || id:finn-b-N14_FEMALEINFERT	Free cholesterol to total lipids ratio in medium VLDL || id:met-d-M_VLDL_FC_pct	Inverse variance weighted	66	0.00839696	0.0528911	0.873858	-0.0952695	0.112063	1.00843	0.909128	1.11858	0.0252046
met-d-M_VLDL_L	finn-b-N14_FEMALEINFERT	Female infertility || id:finn-b-N14_FEMALEINFERT	Total lipids in medium VLDL || id:met-d-M_VLDL_L	Inverse variance weighted	58	0.0549996	0.0621914	0.376502	-0.0668956	0.176895	1.05654	0.935293	1.19351	0.782092
met-d-M_VLDL_P	finn-b-N14_FEMALEINFERT	Female infertility || id:finn-b-N14_FEMALEINFERT	Concentration of medium VLDL particles || id:met-d-M_VLDL_P	Inverse variance weighted	61	0.0814683	0.0615003	0.185277	-0.0390722	0.202009	1.08488	0.961681	1.22386	1.75478
met-d-M_VLDL_PL	finn-b-N14_FEMALEINFERT	Female infertility || id:finn-b-N14_FEMALEINFERT	Phospholipids in medium VLDL || id:met-d-M_VLDL_PL	Inverse variance weighted	63	0.0932632	0.0576231	0.105554	-0.0196781	0.206204	1.09775	0.980514	1.229	2.61955
met-d-M_VLDL_PL_pct	finn-b-N14_FEMALEINFERT	Female infertility || id:finn-b-N14_FEMALEINFERT	Phospholipids to total lipids ratio in medium VLDL || id:met-d-M_VLDL_PL_pct	Inverse variance weighted	61	0.0130696	0.0531444	0.80574	-0.0910935	0.117233	1.01316	0.912932	1.12438	0.0604793
met-d-M_VLDL_TG	finn-b-N14_FEMALEINFERT	Female infertility || id:finn-b-N14_FEMALEINFERT	Triglycerides in medium VLDL || id:met-d-M_VLDL_TG	Inverse variance weighted	65	0.0856505	0.049828	0.0856288	-0.0120125	0.183313	1.08943	0.988059	1.20119	2.95469
met-d-M_VLDL_TG_pct	finn-b-N14_FEMALEINFERT	Female infertility || id:finn-b-N14_FEMALEINFERT	Triglycerides to total lipids ratio in medium VLDL || id:met-d-M_VLDL_TG_pct	Inverse variance weighted	69	-0.00993815	0.05345	0.852497	-0.1147	0.0948238	0.990111	0.891633	1.09947	0.0345713
met-d-MUFA	finn-b-N14_FEMALEINFERT	Female infertility || id:finn-b-N14_FEMALEINFERT	Monounsaturated fatty acids || id:met-d-MUFA	Inverse variance weighted	63	0.128624	0.0517945	0.0130156	0.0271063	0.230141	1.13726	1.02748	1.25878	6.16699
met-d-MUFA_pct	finn-b-N14_FEMALEINFERT	Female infertility || id:finn-b-N14_FEMALEINFERT	Ratio of monounsaturated fatty acids to total fatty acids || id:met-d-MUFA_pct	Inverse variance weighted	63	0.130886	0.0566917	0.0209585	0.0197702	0.242002	1.13984	1.01997	1.2738	5.33024
met-d-non_HDL_C	finn-b-N14_FEMALEINFERT	Female infertility || id:finn-b-N14_FEMALEINFERT	Total cholesterol minus HDL-C || id:met-d-non_HDL_C	Inverse variance weighted	50	0.120283	0.0624618	0.0541411	-0.00214206	0.242708	1.12782	0.99786	1.2747	3.70834
met-d-Omega_3	finn-b-N14_FEMALEINFERT	Female infertility || id:finn-b-N14_FEMALEINFERT	Omega-3 fatty acids || id:met-d-Omega_3	Inverse variance weighted	50	0.00406951	0.0457721	0.929155	-0.0856439	0.0937829	1.00408	0.917921	1.09832	0.00790462
met-d-Omega_3_pct	finn-b-N14_FEMALEINFERT	Female infertility || id:finn-b-N14_FEMALEINFERT	Ratio of omega-3 fatty acids to total fatty acids || id:met-d-Omega_3_pct	Inverse variance weighted	38	-0.0544118	0.0446993	0.223496	-0.142023	0.0331989	0.947042	0.867602	1.03376	1.48178
met-d-Omega_6	finn-b-N14_FEMALEINFERT	Female infertility || id:finn-b-N14_FEMALEINFERT	Omega-6 fatty acids || id:met-d-Omega_6	Inverse variance weighted	55	0.109209	0.059147	0.0648348	-0.00671935	0.225137	1.1154	0.993303	1.25249	3.40918
met-d-Omega_6_by_Omega_3	finn-b-N14_FEMALEINFERT	Female infertility || id:finn-b-N14_FEMALEINFERT	Ratio of omega-6 fatty acids to omega-3 fatty acids || id:met-d-Omega_6_by_Omega_3	Inverse variance weighted	38	0.047161	0.0421012	0.262636	-0.0353574	0.129679	1.04829	0.96526	1.13846	1.25481
met-d-Omega_6_pct	finn-b-N14_FEMALEINFERT	Female infertility || id:finn-b-N14_FEMALEINFERT	Ratio of omega-6 fatty acids to total fatty acids || id:met-d-Omega_6_pct	Inverse variance weighted	49	-0.095677	0.0690608	0.165929	-0.231036	0.0396821	0.908757	0.793711	1.04048	1.91934
met-d-Phe	finn-b-N14_FEMALEINFERT	Female infertility || id:finn-b-N14_FEMALEINFERT	Phenylalanine || id:met-d-Phe	Inverse variance weighted	9	-0.0872817	0.142747	0.540906	-0.367065	0.192502	0.916419	0.692764	1.21228	0.373864
met-d-Phosphatidylc	finn-b-N14_FEMALEINFERT	Female infertility || id:finn-b-N14_FEMALEINFERT	Phosphatidylcholines || id:met-d-Phosphatidylc	Inverse variance weighted	57	0.046528	0.0606905	0.443294	-0.0724255	0.165481	1.04763	0.930135	1.17996	0.587742
met-d-Phosphoglyc	finn-b-N14_FEMALEINFERT	Female infertility || id:finn-b-N14_FEMALEINFERT	Phosphoglycerides || id:met-d-Phosphoglyc	Inverse variance weighted	54	0.0715297	0.0590296	0.225604	-0.0441684	0.187228	1.07415	0.956793	1.2059	1.46836
met-d-PUFA	finn-b-N14_FEMALEINFERT	Female infertility || id:finn-b-N14_FEMALEINFERT	Polyunsaturated fatty acids || id:met-d-PUFA	Inverse variance weighted	58	0.0703117	0.0533582	0.187594	-0.0342704	0.174894	1.07284	0.96631	1.19112	1.73641
met-d-PUFA_by_MUFA	finn-b-N14_FEMALEINFERT	Female infertility || id:finn-b-N14_FEMALEINFERT	Ratio of polyunsaturated fatty acids to monounsaturated fatty acids || id:met-d-PUFA_by_MUFA	Inverse variance weighted	56	-0.129942	0.0610865	0.0334049	-0.249672	-0.0102126	0.878146	0.779057	0.989839	4.5249
met-d-PUFA_pct	finn-b-N14_FEMALEINFERT	Female infertility || id:finn-b-N14_FEMALEINFERT	Ratio of polyunsaturated fatty acids to total fatty acids || id:met-d-PUFA_pct	Inverse variance weighted	46	-0.145367	0.0724995	0.044955	-0.287466	-0.00326796	0.864705	0.750162	0.996737	4.02033
met-d-Pyruvate	finn-b-N14_FEMALEINFERT	Female infertility || id:finn-b-N14_FEMALEINFERT	Pyruvate || id:met-d-Pyruvate	Inverse variance weighted	22	-0.0267451	0.119444	0.822825	-0.260855	0.207365	0.973609	0.770392	1.23043	0.0501372
met-d-Remnant_C	finn-b-N14_FEMALEINFERT	Female infertility || id:finn-b-N14_FEMALEINFERT	Remnant cholesterol (non-HDL, non-LDL -cholesterol) || id:met-d-Remnant_C	Inverse variance weighted	53	0.115644	0.0593285	0.0512702	-0.000640098	0.231928	1.1226	0.99936	1.26103	3.79942
met-d-S_HDL_C	finn-b-N14_FEMALEINFERT	Female infertility || id:finn-b-N14_FEMALEINFERT	Cholesterol in small HDL || id:met-d-S_HDL_C	Inverse variance weighted	45	0.107328	0.0671803	0.11013	-0.0243456	0.239001	1.1133	0.975948	1.26998	2.55235
met-d-S_HDL_C_pct	finn-b-N14_FEMALEINFERT	Female infertility || id:finn-b-N14_FEMALEINFERT	Cholesterol to total lipids ratio in small HDL || id:met-d-S_HDL_C_pct	Inverse variance weighted	58	-0.0177221	0.0564303	0.753481	-0.128325	0.0928814	0.982434	0.879567	1.09733	0.0986287
met-d-S_HDL_CE	finn-b-N14_FEMALEINFERT	Female infertility || id:finn-b-N14_FEMALEINFERT	Cholesteryl esters in small HDL || id:met-d-S_HDL_CE	Inverse variance weighted	41	0.0665057	0.0612183	0.277315	-0.0534822	0.186494	1.06877	0.947923	1.20502	1.1802
met-d-S_HDL_CE_pct	finn-b-N14_FEMALEINFERT	Female infertility || id:finn-b-N14_FEMALEINFERT	Cholesteryl esters to total lipids ratio in small HDL || id:met-d-S_HDL_CE_pct	Inverse variance weighted	58	-0.0212583	0.0526701	0.686497	-0.124492	0.081975	0.978966	0.882946	1.08543	0.162904
met-d-S_HDL_FC	finn-b-N14_FEMALEINFERT	Female infertility || id:finn-b-N14_FEMALEINFERT	Free cholesterol in small HDL || id:met-d-S_HDL_FC	Inverse variance weighted	48	0.0716339	0.0701086	0.306896	-0.065779	0.209047	1.07426	0.936338	1.2325	1.04399
met-d-S_HDL_FC_pct	finn-b-N14_FEMALEINFERT	Female infertility || id:finn-b-N14_FEMALEINFERT	Free cholesterol to total lipids ratio in small HDL || id:met-d-S_HDL_FC_pct	Inverse variance weighted	73	-0.000419508	0.0400207	0.991637	-0.0788601	0.0780211	0.999581	0.924169	1.08115	0.000109878
met-d-S_HDL_L	finn-b-N14_FEMALEINFERT	Female infertility || id:finn-b-N14_FEMALEINFERT	Total lipids in small HDL || id:met-d-S_HDL_L	Inverse variance weighted	44	0.0897203	0.0633543	0.156726	-0.034454	0.213895	1.09387	0.966133	1.23849	2.00553
met-d-S_HDL_P	finn-b-N14_FEMALEINFERT	Female infertility || id:finn-b-N14_FEMALEINFERT	Concentration of small HDL particles || id:met-d-S_HDL_P	Inverse variance weighted	42	0.0806419	0.0653153	0.216959	-0.0473761	0.20866	1.08398	0.953729	1.23203	1.52437
met-d-S_HDL_PL	finn-b-N14_FEMALEINFERT	Female infertility || id:finn-b-N14_FEMALEINFERT	Phospholipids in small HDL || id:met-d-S_HDL_PL	Inverse variance weighted	51	0.11432	0.0613101	0.0622352	-0.00584798	0.234488	1.12111	0.994169	1.26426	3.47679
met-d-S_HDL_PL_pct	finn-b-N14_FEMALEINFERT	Female infertility || id:finn-b-N14_FEMALEINFERT	Phospholipids to total lipids ratio in small HDL || id:met-d-S_HDL_PL_pct	Inverse variance weighted	62	-0.0304088	0.056837	0.592638	-0.141809	0.0809917	0.970049	0.867787	1.08436	0.286244
met-d-S_HDL_TG	finn-b-N14_FEMALEINFERT	Female infertility || id:finn-b-N14_FEMALEINFERT	Triglycerides in small HDL || id:met-d-S_HDL_TG	Inverse variance weighted	75	0.0843916	0.0474527	0.0753324	-0.00861575	0.177399	1.08805	0.991421	1.19411	3.16283
met-d-S_HDL_TG_pct	finn-b-N14_FEMALEINFERT	Female infertility || id:finn-b-N14_FEMALEINFERT	Triglycerides to total lipids ratio in small HDL || id:met-d-S_HDL_TG_pct	Inverse variance weighted	88	0.0669316	0.04458	0.133257	-0.0204451	0.154308	1.06922	0.979762	1.16685	2.25415
met-d-S_LDL_C	finn-b-N14_FEMALEINFERT	Female infertility || id:finn-b-N14_FEMALEINFERT	Cholesterol in small LDL || id:met-d-S_LDL_C	Inverse variance weighted	49	0.123484	0.0640999	0.0540499	-0.00215141	0.24912	1.13143	0.997851	1.2829	3.71116
met-d-S_LDL_C_pct	finn-b-N14_FEMALEINFERT	Female infertility || id:finn-b-N14_FEMALEINFERT	Cholesterol to total lipids ratio in small LDL || id:met-d-S_LDL_C_pct	Inverse variance weighted	30	0.0992969	0.0823063	0.227651	-0.0620234	0.260617	1.10439	0.939861	1.29773	1.45548
met-d-S_LDL_CE	finn-b-N14_FEMALEINFERT	Female infertility || id:finn-b-N14_FEMALEINFERT	Cholesteryl esters in small LDL || id:met-d-S_LDL_CE	Inverse variance weighted	50	0.11066	0.0609465	0.0694172	-0.0087949	0.230115	1.11702	0.991244	1.25875	3.29675
met-d-S_LDL_CE_pct	finn-b-N14_FEMALEINFERT	Female infertility || id:finn-b-N14_FEMALEINFERT	Cholesteryl esters to total lipids ratio in small LDL || id:met-d-S_LDL_CE_pct	Inverse variance weighted	48	0.0987502	0.0625089	0.114157	-0.0237672	0.221268	1.10379	0.976513	1.24766	2.4957
met-d-S_LDL_FC	finn-b-N14_FEMALEINFERT	Female infertility || id:finn-b-N14_FEMALEINFERT	Free cholesterol in small LDL || id:met-d-S_LDL_FC	Inverse variance weighted	51	0.0859261	0.0589486	0.144938	-0.0296131	0.201465	1.08973	0.970821	1.22319	2.12473
met-d-S_LDL_FC_pct	finn-b-N14_FEMALEINFERT	Female infertility || id:finn-b-N14_FEMALEINFERT	Free cholesterol to total lipids ratio in small LDL || id:met-d-S_LDL_FC_pct	Inverse variance weighted	69	-0.0176066	0.053587	0.742488	-0.122637	0.087424	0.982548	0.884585	1.09136	0.107952
met-d-S_LDL_L	finn-b-N14_FEMALEINFERT	Female infertility || id:finn-b-N14_FEMALEINFERT	Total lipids in small LDL || id:met-d-S_LDL_L	Inverse variance weighted	47	0.0967876	0.0629889	0.124395	-0.0266705	0.220246	1.10163	0.973682	1.24638	2.36109
met-d-S_LDL_P	finn-b-N14_FEMALEINFERT	Female infertility || id:finn-b-N14_FEMALEINFERT	Concentration of small LDL particles || id:met-d-S_LDL_P	Inverse variance weighted	51	0.0843353	0.0595582	0.156771	-0.0323987	0.201069	1.08799	0.96812	1.22271	2.0051
met-d-S_LDL_PL	finn-b-N14_FEMALEINFERT	Female infertility || id:finn-b-N14_FEMALEINFERT	Phospholipids in small LDL || id:met-d-S_LDL_PL	Inverse variance weighted	49	0.0874473	0.0575308	0.128509	-0.0253131	0.200208	1.09138	0.975005	1.22166	2.31042
met-d-S_LDL_PL_pct	finn-b-N14_FEMALEINFERT	Female infertility || id:finn-b-N14_FEMALEINFERT	Phospholipids to total lipids ratio in small LDL || id:met-d-S_LDL_PL_pct	Inverse variance weighted	47	-0.0985708	0.0622304	0.113202	-0.220542	0.0234008	0.906132	0.802084	1.02368	2.50895
met-d-S_LDL_TG	finn-b-N14_FEMALEINFERT	Female infertility || id:finn-b-N14_FEMALEINFERT	Triglycerides in small LDL || id:met-d-S_LDL_TG	Inverse variance weighted	68	0.0884166	0.0506626	0.0809495	-0.0108822	0.187715	1.09244	0.989177	1.20649	3.04573
met-d-S_LDL_TG_pct	finn-b-N14_FEMALEINFERT	Female infertility || id:finn-b-N14_FEMALEINFERT	Triglycerides to total lipids ratio in small LDL || id:met-d-S_LDL_TG_pct	Inverse variance weighted	69	0.0469985	0.051325	0.359823	-0.0535986	0.147596	1.04812	0.947812	1.15904	0.838511
met-d-S_VLDL_C	finn-b-N14_FEMALEINFERT	Female infertility || id:finn-b-N14_FEMALEINFERT	Cholesterol in small VLDL || id:met-d-S_VLDL_C	Inverse variance weighted	64	0.0785922	0.0534468	0.141433	-0.0261636	0.183348	1.08176	0.974176	1.20123	2.1623
met-d-S_VLDL_C_pct	finn-b-N14_FEMALEINFERT	Female infertility || id:finn-b-N14_FEMALEINFERT	Cholesterol to total lipids ratio in small VLDL || id:met-d-S_VLDL_C_pct	Inverse variance weighted	60	0.0316464	0.054934	0.564561	-0.0760242	0.139317	1.03215	0.926794	1.14949	0.331869
met-d-S_VLDL_CE	finn-b-N14_FEMALEINFERT	Female infertility || id:finn-b-N14_FEMALEINFERT	Cholesteryl esters in small VLDL || id:met-d-S_VLDL_CE	Inverse variance weighted	70	0.0782237	0.050859	0.124036	-0.0214599	0.177907	1.08136	0.978769	1.19471	2.3656
met-d-S_VLDL_CE_pct	finn-b-N14_FEMALEINFERT	Female infertility || id:finn-b-N14_FEMALEINFERT	Cholesteryl esters to total lipids ratio in small VLDL || id:met-d-S_VLDL_CE_pct	Inverse variance weighted	66	-0.0339312	0.0590219	0.565365	-0.149614	0.0817517	0.966638	0.86104	1.08519	0.3305
met-d-S_VLDL_FC	finn-b-N14_FEMALEINFERT	Female infertility || id:finn-b-N14_FEMALEINFERT	Free cholesterol in small VLDL || id:met-d-S_VLDL_FC	Inverse variance weighted	56	0.0975049	0.0570931	0.0876691	-0.0143975	0.209407	1.10242	0.985706	1.23295	2.91666
met-d-S_VLDL_FC_pct	finn-b-N14_FEMALEINFERT	Female infertility || id:finn-b-N14_FEMALEINFERT	Free cholesterol to total lipids ratio in small VLDL || id:met-d-S_VLDL_FC_pct	Inverse variance weighted	69	-0.015127	0.0560191	0.787135	-0.124925	0.0946705	0.984987	0.882564	1.0993	0.0729176
met-d-S_VLDL_L	finn-b-N14_FEMALEINFERT	Female infertility || id:finn-b-N14_FEMALEINFERT	Total lipids in small VLDL || id:met-d-S_VLDL_L	Inverse variance weighted	71	0.0936922	0.0495618	0.0587027	-0.00344885	0.190833	1.09822	0.996557	1.21026	3.57366
met-d-S_VLDL_P	finn-b-N14_FEMALEINFERT	Female infertility || id:finn-b-N14_FEMALEINFERT	Concentration of small VLDL particles || id:met-d-S_VLDL_P	Inverse variance weighted	71	0.0865382	0.0490375	0.0776079	-0.00957518	0.182652	1.09039	0.990471	1.2004	3.1143
met-d-S_VLDL_PL	finn-b-N14_FEMALEINFERT	Female infertility || id:finn-b-N14_FEMALEINFERT	Phospholipids in small VLDL || id:met-d-S_VLDL_PL	Inverse variance weighted	68	0.102903	0.0538753	0.05613	-0.00269243	0.208499	1.10838	0.997311	1.23183	3.64819
met-d-S_VLDL_PL_pct	finn-b-N14_FEMALEINFERT	Female infertility || id:finn-b-N14_FEMALEINFERT	Phospholipids to total lipids ratio in small VLDL || id:met-d-S_VLDL_PL_pct	Inverse variance weighted	67	4.4755e-05	0.0554996	0.999357	-0.108735	0.108824	1.00004	0.896969	1.11497	6.50284e-07
met-d-S_VLDL_TG	finn-b-N14_FEMALEINFERT	Female infertility || id:finn-b-N14_FEMALEINFERT	Triglycerides in small VLDL || id:met-d-S_VLDL_TG	Inverse variance weighted	76	0.0842393	0.0456357	0.0649056	-0.00520667	0.173685	1.08789	0.994807	1.18968	3.40738
met-d-S_VLDL_TG_pct	finn-b-N14_FEMALEINFERT	Female infertility || id:finn-b-N14_FEMALEINFERT	Triglycerides to total lipids ratio in small VLDL || id:met-d-S_VLDL_TG_pct	Inverse variance weighted	62	-0.0345255	0.054051	0.522981	-0.140465	0.0714144	0.966064	0.868954	1.07403	0.408011
met-d-SFA	finn-b-N14_FEMALEINFERT	Female infertility || id:finn-b-N14_FEMALEINFERT	Saturated fatty acids || id:met-d-SFA	Inverse variance weighted	52	0.114579	0.0614693	0.0623222	-0.00590125	0.235058	1.1214	0.994116	1.26498	3.47448
met-d-SFA_pct	finn-b-N14_FEMALEINFERT	Female infertility || id:finn-b-N14_FEMALEINFERT	Ratio of saturated fatty acids to total fatty acids || id:met-d-SFA_pct	Inverse variance weighted	23	0.0235506	0.139201	0.865652	-0.249283	0.296384	1.02383	0.779359	1.34499	0.0286232
met-d-Sphingomyelins	finn-b-N14_FEMALEINFERT	Female infertility || id:finn-b-N14_FEMALEINFERT	Sphingomyelins || id:met-d-Sphingomyelins	Inverse variance weighted	65	0.0840411	0.0580662	0.147804	-0.0297686	0.197851	1.08767	0.97067	1.21878	2.09477
met-d-TG_by_PG	finn-b-N14_FEMALEINFERT	Female infertility || id:finn-b-N14_FEMALEINFERT	Ratio of triglycerides to phosphoglycerides || id:met-d-TG_by_PG	Inverse variance weighted	79	0.0916668	0.048844	0.0605555	-0.00406738	0.187401	1.096	0.995941	1.20611	3.5221
met-d-Total_BCAA	finn-b-N14_FEMALEINFERT	Female infertility || id:finn-b-N14_FEMALEINFERT	Total concentration of branched-chain amino acids (leucine + isoleucine + valine) || id:met-d-Total_BCAA	Inverse variance weighted	15	0.14774	0.133789	0.269475	-0.114487	0.409967	1.15921	0.891823	1.50677	1.21942
met-d-Total_C	finn-b-N14_FEMALEINFERT	Female infertility || id:finn-b-N14_FEMALEINFERT	Total cholesterol || id:met-d-Total_C	Inverse variance weighted	59	0.108705	0.0612526	0.0759486	-0.0113505	0.22876	1.11483	0.988714	1.25704	3.14954
met-d-Total_CE	finn-b-N14_FEMALEINFERT	Female infertility || id:finn-b-N14_FEMALEINFERT	Total esterified cholesterol || id:met-d-Total_CE	Inverse variance weighted	61	0.104404	0.0612905	0.0884871	-0.0157251	0.224534	1.11005	0.984398	1.25174	2.90168
met-d-Total_FA	finn-b-N14_FEMALEINFERT	Female infertility || id:finn-b-N14_FEMALEINFERT	Total fatty acids || id:met-d-Total_FA	Inverse variance weighted	62	0.0931027	0.0555753	0.0938845	-0.0158249	0.20203	1.09757	0.9843	1.22389	2.80647
met-d-Total_FC	finn-b-N14_FEMALEINFERT	Female infertility || id:finn-b-N14_FEMALEINFERT	Total free cholesterol || id:met-d-Total_FC	Inverse variance weighted	57	0.130298	0.0601071	0.030176	0.0124886	0.248108	1.13917	1.01257	1.2816	4.69924
met-d-Total_L	finn-b-N14_FEMALEINFERT	Female infertility || id:finn-b-N14_FEMALEINFERT	Total lipids in lipoprotein particles || id:met-d-Total_L	Inverse variance weighted	64	0.118956	0.0606605	0.0498781	6.11658e-05	0.23785	1.12632	1.00006	1.26852	3.84555
met-d-Total_P	finn-b-N14_FEMALEINFERT	Female infertility || id:finn-b-N14_FEMALEINFERT	Total concentration of lipoprotein particles || id:met-d-Total_P	Inverse variance weighted	62	0.0809242	0.0695101	0.24434	-0.0553156	0.217164	1.08429	0.946186	1.24255	1.35538
met-d-Total_PL	finn-b-N14_FEMALEINFERT	Female infertility || id:finn-b-N14_FEMALEINFERT	Total phospholipids in lipoprotein particles || id:met-d-Total_PL	Inverse variance weighted	59	0.0388003	0.0676888	0.566498	-0.0938696	0.17147	1.03956	0.910401	1.18705	0.328577
met-d-Total_TG	finn-b-N14_FEMALEINFERT	Female infertility || id:finn-b-N14_FEMALEINFERT	Total triglycerides || id:met-d-Total_TG	Inverse variance weighted	71	0.0898998	0.0486188	0.0644466	-0.00539291	0.185193	1.09406	0.994622	1.20345	3.41909
met-d-Tyr	finn-b-N14_FEMALEINFERT	Female infertility || id:finn-b-N14_FEMALEINFERT	Tyrosine || id:met-d-Tyr	Inverse variance weighted	32	-0.0807328	0.0779734	0.300488	-0.233561	0.0720951	0.92244	0.79171	1.07476	1.07203
met-d-Unsaturation	finn-b-N14_FEMALEINFERT	Female infertility || id:finn-b-N14_FEMALEINFERT	Degree of unsaturation || id:met-d-Unsaturation	Inverse variance weighted	43	-0.0498233	0.0469639	0.288743	-0.141872	0.042226	0.951398	0.867732	1.04313	1.12547
met-d-Val	finn-b-N14_FEMALEINFERT	Female infertility || id:finn-b-N14_FEMALEINFERT	Valine || id:met-d-Val	Inverse variance weighted	18	0.117831	0.116956	0.313702	-0.111402	0.347064	1.12505	0.894579	1.41491	1.01502
met-d-VLDL_C	finn-b-N14_FEMALEINFERT	Female infertility || id:finn-b-N14_FEMALEINFERT	VLDL cholesterol || id:met-d-VLDL_C	Inverse variance weighted	60	0.102458	0.0570296	0.0724032	-0.00932009	0.214236	1.10789	0.990723	1.23891	3.22768
met-d-VLDL_CE	finn-b-N14_FEMALEINFERT	Female infertility || id:finn-b-N14_FEMALEINFERT	Cholesteryl esters in VLDL || id:met-d-VLDL_CE	Inverse variance weighted	59	0.089495	0.0577248	0.121052	-0.0236456	0.202636	1.09362	0.976632	1.22463	2.40366
met-d-VLDL_FC	finn-b-N14_FEMALEINFERT	Female infertility || id:finn-b-N14_FEMALEINFERT	Free cholesterol in VLDL || id:met-d-VLDL_FC	Inverse variance weighted	66	0.100381	0.0549409	0.0676898	-0.00730348	0.208065	1.10559	0.992723	1.23129	3.33817
met-d-VLDL_L	finn-b-N14_FEMALEINFERT	Female infertility || id:finn-b-N14_FEMALEINFERT	Total lipids in VLDL || id:met-d-VLDL_L	Inverse variance weighted	67	0.0739218	0.0501004	0.140085	-0.024275	0.172119	1.07672	0.976017	1.18782	2.17702
met-d-VLDL_P	finn-b-N14_FEMALEINFERT	Female infertility || id:finn-b-N14_FEMALEINFERT	Concentration of VLDL particles || id:met-d-VLDL_P	Inverse variance weighted	68	0.0884927	0.0539842	0.101165	-0.0173163	0.194302	1.09253	0.982833	1.21446	2.68709
met-d-VLDL_PL	finn-b-N14_FEMALEINFERT	Female infertility || id:finn-b-N14_FEMALEINFERT	Phospholipids in VLDL || id:met-d-VLDL_PL	Inverse variance weighted	67	0.0986262	0.0526712	0.061139	-0.00460931	0.201862	1.10365	0.995401	1.22368	3.50621
met-d-VLDL_size	finn-b-N14_FEMALEINFERT	Female infertility || id:finn-b-N14_FEMALEINFERT	Average diameter for VLDL particles || id:met-d-VLDL_size	Inverse variance weighted	71	0.0713271	0.0477665	0.135373	-0.0222953	0.164949	1.07393	0.977951	1.17933	2.22978
met-d-VLDL_TG	finn-b-N14_FEMALEINFERT	Female infertility || id:finn-b-N14_FEMALEINFERT	Triglycerides in VLDL || id:met-d-VLDL_TG	Inverse variance weighted	70	0.0824497	0.0490464	0.0927518	-0.0136811	0.178581	1.08594	0.986412	1.19552	2.82595
met-d-XL_HDL_C	finn-b-N14_FEMALEINFERT	Female infertility || id:finn-b-N14_FEMALEINFERT	Cholesterol in very large HDL || id:met-d-XL_HDL_C	Inverse variance weighted	90	-0.0381247	0.0451478	0.398422	-0.126614	0.050365	0.962593	0.881073	1.05165	0.713082
met-d-XL_HDL_C_pct	finn-b-N14_FEMALEINFERT	Female infertility || id:finn-b-N14_FEMALEINFERT	Cholesterol to total lipids ratio in very large HDL || id:met-d-XL_HDL_C_pct	Inverse variance weighted	47	0.00577843	0.0539653	0.914728	-0.0999935	0.11155	1.0058	0.904843	1.11801	0.0114654
met-d-XL_HDL_CE	finn-b-N14_FEMALEINFERT	Female infertility || id:finn-b-N14_FEMALEINFERT	Cholesteryl esters in very large HDL || id:met-d-XL_HDL_CE	Inverse variance weighted	95	-0.0330725	0.0454723	0.467036	-0.122198	0.0560532	0.967468	0.884973	1.05765	0.52898
met-d-XL_HDL_CE_pct	finn-b-N14_FEMALEINFERT	Female infertility || id:finn-b-N14_FEMALEINFERT	Cholesteryl esters to total lipids ratio in very large HDL || id:met-d-XL_HDL_CE_pct	Inverse variance weighted	41	0.0197383	0.0734759	0.788209	-0.124274	0.163751	1.01993	0.883137	1.17792	0.0721655
met-d-XL_HDL_FC	finn-b-N14_FEMALEINFERT	Female infertility || id:finn-b-N14_FEMALEINFERT	Free cholesterol in very large HDL || id:met-d-XL_HDL_FC	Inverse variance weighted	75	-0.0393641	0.0465752	0.398014	-0.130652	0.0519233	0.961401	0.877523	1.05329	0.714318
met-d-XL_HDL_FC_pct	finn-b-N14_FEMALEINFERT	Female infertility || id:finn-b-N14_FEMALEINFERT	Free cholesterol to total lipids ratio in very large HDL || id:met-d-XL_HDL_FC_pct	Inverse variance weighted	83	-0.0135824	0.0506162	0.788437	-0.11279	0.0856254	0.986509	0.893338	1.0894	0.0720067
met-d-XL_HDL_L	finn-b-N14_FEMALEINFERT	Female infertility || id:finn-b-N14_FEMALEINFERT	Total lipids in very large HDL || id:met-d-XL_HDL_L	Inverse variance weighted	82	-0.017077	0.049401	0.729582	-0.113903	0.0797489	0.983068	0.892345	1.08302	0.119496
met-d-XL_HDL_P	finn-b-N14_FEMALEINFERT	Female infertility || id:finn-b-N14_FEMALEINFERT	Concentration of very large HDL particles || id:met-d-XL_HDL_P	Inverse variance weighted	92	-0.00627815	0.0457377	0.890822	-0.0959241	0.0833678	0.993742	0.908533	1.08694	0.0188414
met-d-XL_HDL_PL	finn-b-N14_FEMALEINFERT	Female infertility || id:finn-b-N14_FEMALEINFERT	Phospholipids in very large HDL || id:met-d-XL_HDL_PL	Inverse variance weighted	77	-0.0212957	0.0512101	0.677519	-0.121667	0.079076	0.978929	0.885443	1.08229	0.172932
met-d-XL_HDL_PL_pct	finn-b-N14_FEMALEINFERT	Female infertility || id:finn-b-N14_FEMALEINFERT	Phospholipids to total lipids ratio in very large HDL || id:met-d-XL_HDL_PL_pct	Inverse variance weighted	70	-0.0608313	0.0577806	0.292434	-0.174081	0.0524187	0.940982	0.840229	1.05382	1.10838
met-d-XL_HDL_TG	finn-b-N14_FEMALEINFERT	Female infertility || id:finn-b-N14_FEMALEINFERT	Triglycerides in very large HDL || id:met-d-XL_HDL_TG	Inverse variance weighted	61	0.0732256	0.0445077	0.0999211	-0.0140094	0.160461	1.07597	0.986088	1.17405	2.7068
met-d-XL_HDL_TG_pct	finn-b-N14_FEMALEINFERT	Female infertility || id:finn-b-N14_FEMALEINFERT	Triglycerides to total lipids ratio in very large HDL || id:met-d-XL_HDL_TG_pct	Inverse variance weighted	71	0.0804911	0.0485452	0.0973043	-0.0146575	0.17564	1.08382	0.985449	1.19201	2.74918
met-d-XL_VLDL_C	finn-b-N14_FEMALEINFERT	Female infertility || id:finn-b-N14_FEMALEINFERT	Cholesterol in very large VLDL || id:met-d-XL_VLDL_C	Inverse variance weighted	66	0.0561704	0.0514752	0.275179	-0.0447209	0.157062	1.05778	0.956264	1.17007	1.19075
met-d-XL_VLDL_C_pct	finn-b-N14_FEMALEINFERT	Female infertility || id:finn-b-N14_FEMALEINFERT	Cholesterol to total lipids ratio in very large VLDL || id:met-d-XL_VLDL_C_pct	Inverse variance weighted	66	0.0225879	0.058206	0.697965	-0.0914957	0.136672	1.02284	0.912565	1.14645	0.150598
met-d-XL_VLDL_CE	finn-b-N14_FEMALEINFERT	Female infertility || id:finn-b-N14_FEMALEINFERT	Cholesteryl esters in very large VLDL || id:met-d-XL_VLDL_CE	Inverse variance weighted	70	0.0982876	0.0558644	0.0785103	-0.0112066	0.207782	1.10328	0.988856	1.23094	3.09547
met-d-XL_VLDL_CE_pct	finn-b-N14_FEMALEINFERT	Female infertility || id:finn-b-N14_FEMALEINFERT	Cholesteryl esters to total lipids ratio in very large VLDL || id:met-d-XL_VLDL_CE_pct	Inverse variance weighted	70	0.033267	0.056706	0.557434	-0.0778768	0.144411	1.03383	0.925078	1.15536	0.344167
met-d-XL_VLDL_FC	finn-b-N14_FEMALEINFERT	Female infertility || id:finn-b-N14_FEMALEINFERT	Free cholesterol in very large VLDL || id:met-d-XL_VLDL_FC	Inverse variance weighted	58	0.0826242	0.050294	0.100419	-0.0159521	0.181201	1.08613	0.984174	1.19866	2.69887
met-d-XL_VLDL_FC_pct	finn-b-N14_FEMALEINFERT	Female infertility || id:finn-b-N14_FEMALEINFERT	Free cholesterol to total lipids ratio in very large VLDL || id:met-d-XL_VLDL_FC_pct	Inverse variance weighted	56	-0.0146477	0.0609682	0.810136	-0.134145	0.10485	0.985459	0.874463	1.11054	0.0577205
met-d-XL_VLDL_L	finn-b-N14_FEMALEINFERT	Female infertility || id:finn-b-N14_FEMALEINFERT	Total lipids in very large VLDL || id:met-d-XL_VLDL_L	Inverse variance weighted	66	0.0950381	0.0498113	0.056396	-0.00259202	0.192668	1.0997	0.997411	1.21248	3.64032
met-d-XL_VLDL_P	finn-b-N14_FEMALEINFERT	Female infertility || id:finn-b-N14_FEMALEINFERT	Concentration of very large VLDL particles || id:met-d-XL_VLDL_P	Inverse variance weighted	67	0.0930139	0.0490648	0.0579951	-0.00315314	0.189181	1.09748	0.996852	1.20826	3.59381
met-d-XL_VLDL_PL	finn-b-N14_FEMALEINFERT	Female infertility || id:finn-b-N14_FEMALEINFERT	Phospholipids in very large VLDL || id:met-d-XL_VLDL_PL	Inverse variance weighted	64	0.106653	0.0499055	0.0325903	0.00883797	0.204467	1.11255	1.00888	1.22687	4.56717
met-d-XL_VLDL_PL_pct	finn-b-N14_FEMALEINFERT	Female infertility || id:finn-b-N14_FEMALEINFERT	Phospholipids to total lipids ratio in very large VLDL || id:met-d-XL_VLDL_PL_pct	Inverse variance weighted	51	-0.00621577	0.0727613	0.931922	-0.148828	0.136396	0.993804	0.861717	1.14614	0.00729776
met-d-XL_VLDL_TG	finn-b-N14_FEMALEINFERT	Female infertility || id:finn-b-N14_FEMALEINFERT	Triglycerides in very large VLDL || id:met-d-XL_VLDL_TG	Inverse variance weighted	74	0.0980946	0.049419	0.0471491	0.00123342	0.194956	1.10307	1.00123	1.21526	3.94006
met-d-XL_VLDL_TG_pct	finn-b-N14_FEMALEINFERT	Female infertility || id:finn-b-N14_FEMALEINFERT	Triglycerides to total lipids ratio in very large VLDL || id:met-d-XL_VLDL_TG_pct	Inverse variance weighted	56	-0.0495792	0.0593418	0.403445	-0.165889	0.0667308	0.95163	0.84714	1.06901	0.698035
met-d-XS_VLDL_C	finn-b-N14_FEMALEINFERT	Female infertility || id:finn-b-N14_FEMALEINFERT	Cholesterol in very small VLDL || id:met-d-XS_VLDL_C	Inverse variance weighted	59	0.0880642	0.051368	0.0864592	-0.0126171	0.188745	1.09206	0.987462	1.20773	2.93909
met-d-XS_VLDL_C_pct	finn-b-N14_FEMALEINFERT	Female infertility || id:finn-b-N14_FEMALEINFERT	Cholesterol to total lipids ratio in very small VLDL || id:met-d-XS_VLDL_C_pct	Inverse variance weighted	70	-0.0337475	0.0504665	0.50368	-0.132662	0.0651668	0.966816	0.875761	1.06734	0.447173
met-d-XS_VLDL_CE	finn-b-N14_FEMALEINFERT	Female infertility || id:finn-b-N14_FEMALEINFERT	Cholesteryl esters in very small VLDL || id:met-d-XS_VLDL_CE	Inverse variance weighted	56	0.0717896	0.0543949	0.186907	-0.0348244	0.178404	1.07443	0.965775	1.19531	1.74183
met-d-XS_VLDL_CE_pct	finn-b-N14_FEMALEINFERT	Female infertility || id:finn-b-N14_FEMALEINFERT	Cholesteryl esters to total lipids ratio in very small VLDL || id:met-d-XS_VLDL_CE_pct	Inverse variance weighted	75	-0.0328792	0.0511946	0.520718	-0.133221	0.0674623	0.967655	0.875272	1.06979	0.41247
met-d-XS_VLDL_FC	finn-b-N14_FEMALEINFERT	Female infertility || id:finn-b-N14_FEMALEINFERT	Free cholesterol in very small VLDL || id:met-d-XS_VLDL_FC	Inverse variance weighted	64	0.0314771	0.0477326	0.509609	-0.0620788	0.125033	1.03198	0.939809	1.13319	0.434869
met-d-XS_VLDL_FC_pct	finn-b-N14_FEMALEINFERT	Female infertility || id:finn-b-N14_FEMALEINFERT	Free cholesterol to total lipids ratio in very small VLDL || id:met-d-XS_VLDL_FC_pct	Inverse variance weighted	51	-0.0400034	0.0605611	0.508903	-0.158703	0.0786963	0.960786	0.85325	1.08188	0.436322
met-d-XS_VLDL_L	finn-b-N14_FEMALEINFERT	Female infertility || id:finn-b-N14_FEMALEINFERT	Total lipids in very small VLDL || id:met-d-XS_VLDL_L	Inverse variance weighted	69	0.0370298	0.0490997	0.450743	-0.0592056	0.133265	1.03772	0.942513	1.14255	0.568782
met-d-XS_VLDL_P	finn-b-N14_FEMALEINFERT	Female infertility || id:finn-b-N14_FEMALEINFERT	Concentration of very small VLDL particles || id:met-d-XS_VLDL_P	Inverse variance weighted	64	0.0797818	0.0481789	0.0977322	-0.0146489	0.174212	1.08305	0.985458	1.19031	2.74217
met-d-XS_VLDL_PL	finn-b-N14_FEMALEINFERT	Female infertility || id:finn-b-N14_FEMALEINFERT	Phospholipids in very small VLDL || id:met-d-XS_VLDL_PL	Inverse variance weighted	71	0.0316418	0.0467739	0.498733	-0.0600351	0.123319	1.03215	0.941731	1.13124	0.457631
met-d-XS_VLDL_PL_pct	finn-b-N14_FEMALEINFERT	Female infertility || id:finn-b-N14_FEMALEINFERT	Phospholipids to total lipids ratio in very small VLDL || id:met-d-XS_VLDL_PL_pct	Inverse variance weighted	57	0.0480967	0.0755478	0.52436	-0.099977	0.19617	1.04927	0.904858	1.21673	0.40531
met-d-XS_VLDL_TG	finn-b-N14_FEMALEINFERT	Female infertility || id:finn-b-N14_FEMALEINFERT	Triglycerides in very small VLDL || id:met-d-XS_VLDL_TG	Inverse variance weighted	77	0.0517598	0.0453618	0.253852	-0.0371493	0.140669	1.05312	0.963532	1.15104	1.30198
met-d-XS_VLDL_TG_pct	finn-b-N14_FEMALEINFERT	Female infertility || id:finn-b-N14_FEMALEINFERT	Triglycerides to total lipids ratio in very small VLDL || id:met-d-XS_VLDL_TG_pct	Inverse variance weighted	71	0.0348912	0.0528172	0.508866	-0.0686304	0.138413	1.03551	0.933672	1.14845	0.436398
met-d-XXL_VLDL_C	finn-b-N14_FEMALEINFERT	Female infertility || id:finn-b-N14_FEMALEINFERT	Cholesterol in chylomicrons and extremely large VLDL || id:met-d-XXL_VLDL_C	Inverse variance weighted	63	0.0746384	0.0508131	0.141865	-0.0249554	0.174232	1.07749	0.975353	1.19033	2.15761
met-d-XXL_VLDL_C_pct	finn-b-N14_FEMALEINFERT	Female infertility || id:finn-b-N14_FEMALEINFERT	Cholesterol to total lipids ratio in chylomicrons and extremely large VLDL || id:met-d-XXL_VLDL_C_pct	Inverse variance weighted	26	0.0280092	0.0759499	0.712288	-0.120853	0.176871	1.02841	0.886165	1.19348	0.136003
met-d-XXL_VLDL_CE	finn-b-N14_FEMALEINFERT	Female infertility || id:finn-b-N14_FEMALEINFERT	Cholesteryl esters in chylomicrons and extremely large VLDL || id:met-d-XXL_VLDL_CE	Inverse variance weighted	64	0.0717161	0.0492186	0.14509	-0.0247523	0.168185	1.07435	0.975551	1.18315	2.12312
met-d-XXL_VLDL_CE_pct	finn-b-N14_FEMALEINFERT	Female infertility || id:finn-b-N14_FEMALEINFERT	Cholesteryl esters to total lipids ratio in chylomicrons and extremely large VLDL || id:met-d-XXL_VLDL_CE_pct	Inverse variance weighted	22	0.101722	0.0790379	0.198094	-0.0531924	0.256636	1.10708	0.948198	1.29257	1.65637
met-d-XXL_VLDL_FC	finn-b-N14_FEMALEINFERT	Female infertility || id:finn-b-N14_FEMALEINFERT	Free cholesterol in chylomicrons and extremely large VLDL || id:met-d-XXL_VLDL_FC	Inverse variance weighted	66	0.0743731	0.0533537	0.163329	-0.0302002	0.178946	1.07721	0.970251	1.19596	1.94313
met-d-XXL_VLDL_FC_pct	finn-b-N14_FEMALEINFERT	Female infertility || id:finn-b-N14_FEMALEINFERT	Free cholesterol to total lipids ratio in chylomicrons and extremely large VLDL || id:met-d-XXL_VLDL_FC_pct	Inverse variance weighted	28	-0.0156268	0.0927511	0.866205	-0.197419	0.166165	0.984495	0.820847	1.18077	0.0283858
met-d-XXL_VLDL_L	finn-b-N14_FEMALEINFERT	Female infertility || id:finn-b-N14_FEMALEINFERT	Total lipids in chylomicrons and extremely large VLDL || id:met-d-XXL_VLDL_L	Inverse variance weighted	62	0.0623229	0.0555337	0.261755	-0.0465232	0.171169	1.06431	0.954542	1.18669	1.25945
met-d-XXL_VLDL_P	finn-b-N14_FEMALEINFERT	Female infertility || id:finn-b-N14_FEMALEINFERT	Concentration of chylomicrons and extremely large VLDL particles || id:met-d-XXL_VLDL_P	Inverse variance weighted	61	0.0719555	0.0545797	0.187385	-0.0350208	0.178932	1.07461	0.965585	1.19594	1.73806
met-d-XXL_VLDL_PL	finn-b-N14_FEMALEINFERT	Female infertility || id:finn-b-N14_FEMALEINFERT	Phospholipids in chylomicrons and extremely large VLDL || id:met-d-XXL_VLDL_PL	Inverse variance weighted	65	0.0786482	0.0521086	0.131218	-0.0234846	0.180781	1.08182	0.976789	1.19815	2.27803
met-d-XXL_VLDL_PL_pct	finn-b-N14_FEMALEINFERT	Female infertility || id:finn-b-N14_FEMALEINFERT	Phospholipids to total lipids ratio in chylomicrons and extremely large VLDL || id:met-d-XXL_VLDL_PL_pct	Inverse variance weighted	43	0.0281975	0.0568613	0.619965	-0.0832506	0.139646	1.0286	0.920121	1.14987	0.245916
met-d-XXL_VLDL_TG	finn-b-N14_FEMALEINFERT	Female infertility || id:finn-b-N14_FEMALEINFERT	Triglycerides in chylomicrons and extremely large VLDL || id:met-d-XXL_VLDL_TG	Inverse variance weighted	55	0.0572651	0.0579664	0.323201	-0.0563491	0.170879	1.05894	0.945209	1.18635	0.975948
met-d-XXL_VLDL_TG_pct	finn-b-N14_FEMALEINFERT	Female infertility || id:finn-b-N14_FEMALEINFERT	Triglycerides to total lipids ratio in chylomicrons and extremely large VLDL || id:met-d-XXL_VLDL_TG_pct	Inverse variance weighted	20	-0.0356959	0.0770427	0.64313	-0.1867	0.115308	0.964934	0.829693	1.12222	0.214672

## Sheet: Protein positive results
Exposure	Method	n	P-val	OR	Lower	Upper	OR（95%Cl）
GRAM domain-containing protein 1C	IVW	2	0.00155375	1.14234	1.05196	1.2405	1.14(1.05,1.24)
Interleukin-3 receptor subunit alpha	IVW	3	0.000755063	0.9249	0.883829	0.96788	0.92(0.88,0.97)
Thrombospondin type-1 domain-containing protein 1	IVW	2	0.000859785	0.818487	0.727536	0.920808	0.82(0.73,0.92)
Intestinal-type alkaline phosphatase	IVW	2	4.06552e-06	0.749462	0.66294	0.847275	0.75(0.66,0.85)
platelet and endothelial cell adhesion molecule 1	IVW	2	0.00110951	0.854243	0.777072	0.939078	0.85(0.78,0.94)

## Sheet: Positive results of metabolites
Exposure	Method	n	P-val	OR	Lower	Upper	OR（95%Cl）
ADpSGEGDFXAEGGGVR* || id:met-a-601	Inverse variance weighted	2	4.54933e-05	3.1212	1.80599	5.39419	3.12(1.81,5.39)
3-Hydroxybutyrate || id:met-d-bOHbutyrate	Inverse variance weighted	16	0.000963881	1.58618	1.20611	2.08602	1.59(1.21,2.09)

## Sheet: Heterogeneity analysis
id.exposure	id.outcome	outcome	exposure	method	Q	Q_df	Q_pval
prot-a-1530	finn-b-N14_FEMALEINFERT	Female infertility || id:finn-b-N14_FEMALEINFERT	Interleukin-3 receptor subunit alpha || id:prot-a-1530	MR Egger	0.0354591	1	0.850637
prot-a-1530	finn-b-N14_FEMALEINFERT	Female infertility || id:finn-b-N14_FEMALEINFERT	Interleukin-3 receptor subunit alpha || id:prot-a-1530	Inverse variance weighted	0.19402	2	0.907547
prot-a-2975	finn-b-N14_FEMALEINFERT	Female infertility || id:finn-b-N14_FEMALEINFERT	Thrombospondin type-1 domain-containing protein 1 || id:prot-a-2975	Inverse variance weighted	0.356648	1	0.550374
met-a-601	finn-b-N14_FEMALEINFERT	Female infertility || id:finn-b-N14_FEMALEINFERT	ADpSGEGDFXAEGGGVR* || id:met-a-601	Inverse variance weighted	0.104811	1	0.746131
met-d-bOHbutyrate	finn-b-N14_FEMALEINFERT	Female infertility || id:finn-b-N14_FEMALEINFERT	3-Hydroxybutyrate || id:met-d-bOHbutyrate	MR Egger	10.4488	12	0.576654
met-d-bOHbutyrate	finn-b-N14_FEMALEINFERT	Female infertility || id:finn-b-N14_FEMALEINFERT	3-Hydroxybutyrate || id:met-d-bOHbutyrate	Inverse variance weighted	10.8732	13	0.621442

## Sheet: pleiotropy
id.exposure	id.outcome	outcome	exposure	egger_intercept	se	pval
prot-a-1530	finn-b-N14_FEMALEINFERT	Female infertility || id:finn-b-N14_FEMALEINFERT	Interleukin-3 receptor subunit alpha || id:prot-a-1530	-0.0104733	0.0263018	0.758752
met-d-bOHbutyrate	finn-b-N14_FEMALEINFERT	Female infertility || id:finn-b-N14_FEMALEINFERT	3-Hydroxybutyrate || id:met-d-bOHbutyrate	-0.0125689	0.0192931	0.527024
