# Supplementary material for: Application and discoveries of metabolomics and proteomics in the study of female infertility
Source: Front Endocrinol (Lausanne). 2024 Jan 10;14:1315099. doi: 10.3389/fendo.2023.1315099 (PMC10810415; doi:10.3389/fendo.2023.1315099)
Supplement: Supplementary file 2 [file Table_2.xlsx]

## Sheet: Sheet1
The relevant biological functions or pathways of these targeted proteins and metabolites
Proteins	Functions or pathways
GRAM domain-containing protein 1C	Cholesterol transporter that mediates non-vesicular transport of cholesterol from the plasma membrane (PM) to the endoplasmic reticulum
	Contains unique domains for binding cholesterol and the PM, thereby serving as a molecular bridge for the transfer of cholesterol from the PM to the ER
	Plays a crucial role in cholesterol homeostasis and has the unique ability to localize to the PM based on the level of membrane cholesterol
	In lipid-poor conditions localizes to the ER membrane and in response to excess cholesterol in the PM is recruited to the endoplasmic reticulum-plasma membrane contact sites (EPCS)
	At the EPCS, the sterol-binding VASt/ASTER domain binds to the cholesterol in the PM and facilitates its transfer from the PM to ER
Interleukin-3 receptor subunit alpha	Controls the production and differentiation of hematopoietic progenitor cells into lineage-restricted cells
	Ligand stimulation rapidly induces hetrodimerization with IL3RB
	Activation of JAK2 leads to STAT5-mediated transcriptional program
	Signaling cell proliferation and differentiation
Thrombospondin type-1 domain-containing protein 1	Actin cytoskeleton rearrangement
	The soluble form promotes endothelial cell migration and filopodia formation during sprouting angiogenesis
Intestinal-type alkaline phosphatase	Alkaline phosphatase that can hydrolyze various phosphate compounds
platelet and endothelial cell adhesion molecule 1	Induces susceptibility to atherosclerosis
	Regulates bradykinin- and hyperosmotic shock-induced ERK1/2 activation in endothelial cells
	Modulates bradykinin receptor BDKRB2 activation
	Signal appears to be disabled in apoptotic leukocytes
	Promotes macrophage-mediated phagocytosis of apoptotic leukocytes by tethering them to the phagocytic cells; PECAM1-mediated detachment
	Homophilic ligation of PECAM1 prevents macrophage-mediated phagocytosis of neighboring viable leukocytes by transmitting a detachment signal
	Heterophilic interaction with CD177 plays a role in transendothelial migration of neutrophils
	Trans-homophilic interaction may play a role in endothelial cell-cell adhesion via cell junctions
	Cell adhesion molecule which is required for leukocyte transendothelial migration (TEM) under most inflammatory conditions
	The LBRC membrane to be targeted around migrating leukocytes
Metabolites	Functions or pathways
3-Hydroxybutyrate	Synthesis and degradation of ketone bodies
	Butanoate metabolism
	Metabolic pathways
ADpSGEGDFXAEGGGVR	Screen for coagulation-factor deficiencies
	Associated with pancreatic cancer
